# Supplementary material for: Gut microbiota and child behavior in early puberty: does child sex play a role?
Source: Gut Microbes. 2023 Nov 9;15(2):2278222. doi: 10.1080/19490976.2023.2278222 (PMC10731618; doi:10.1080/19490976.2023.2278222)
Supplement: Supplemental Material [file KGMI_A_2278222_SM3959.zip]

Archive with 3 entries (3 files):
- BIBO_12y_SuppFigures_clean.docx
- BIBO_12y_SuppMaterials_clean.docx
- BIBO_12y_SuppTables_Revision.xlsx
