# Supplementary material for: Gut microbiota and child behavior in early puberty: does child sex play a role?
Source: Gut Microbes. 2023 Nov 9;15(2):2278222. doi: 10.1080/19490976.2023.2278222 (PMC10731618; doi:10.1080/19490976.2023.2278222)
Supplement: Supplemental Material [file KGMI_A_2278222_SM3959.zip › BIBO_12y_SuppTables_Revision.xlsx]

## Sheet: Table S1
Table S1. Sex-related differences in alpha diversity, relative and absolute abundances, and microbiota-derived fecal metabolites.
Outcome	Mean +- SD (all samples)	Prevalence% (all samples)	Mean +- SD (girls)	Prevalence% (girls)	Mean +- SD (boys)	Prevalence% (boys)	Predictor	Estimate	Standard error	t value	p (> t value)	Adjusted p
Chao1	99.03 +- 17.26	NA	100.3 +- 16.47	NA	97.92 +- 17.97	NA	Child sex (girl = 0, boy = 1)	-0.274618	3.10977	-0.0883084	0.929771	0.983508
Shannon diversity	3.64 +- 0.37	NA	3.67 +- 0.34	NA	3.62 +- 0.39	NA	Child sex (girl = 0, boy = 1)	-0.0142217	0.018793	-0.756754	0.450599	0.874234
Phylogenetic diversity	10.12 +- 1.92	NA	10.11 +- 1.95	NA	10.13 +- 1.91	NA	Child sex (girl = 0, boy = 1)	0.00797599	0.0348883	0.228615	0.819536	0.977009
Methanobrevibacter (relative)	0.39 +- 1.06	24.0876	0.61 +- 1.35	28.125	0.21 +- 0.68	20.5479	Child sex (girl = 0, boy = 1)	-1.1199	0.556592	-2.01206	0.0463292	0.435248
Bifidobacterium (relative)	11.13 +- 8.93	100	12.57 +- 8.31	100	9.87 +- 9.31	100	Child sex (girl = 0, boy = 1)	-0.353455	0.142527	-2.47991	0.014451	0.361779
Adlercreutzia (relative)	0.02 +- 0.06	10.9489	0.02 +- 0.06	9.375	0.02 +- 0.07	12.3288	Child sex (girl = 0, boy = 1)	0.127091	0.579298	0.219388	0.8267	0.977009
Senegalimassilia (relative)	0.06 +- 0.13	23.3577	0.04 +- 0.11	17.1875	0.08 +- 0.15	28.7671	Child sex (girl = 0, boy = 1)	0.659712	0.395334	1.66874	0.0976315	0.534416
Eggerthellaceae uncultured bacterium (relative)	0.06 +- 0.16	21.1679	0.06 +- 0.18	20.3125	0.05 +- 0.14	21.9178	Child sex (girl = 0, boy = 1)	0.191675	0.506482	0.378443	0.705733	0.977009
Bacteroides (relative)	6.94 +- 6.91	100	7.04 +- 6.58	100	6.84 +- 7.23	100	Child sex (girl = 0, boy = 1)	-0.0905666	0.185401	-0.488489	0.626046	0.955976
Barnesiella (relative)	0.56 +- 0.82	68.6131	0.56 +- 0.77	64.0625	0.55 +- 0.87	72.6027	Child sex (girl = 0, boy = 1)	-0.0147238	0.27572	-0.0534013	0.957496	0.983508
Odoribacter (relative)	0.05 +- 0.1	27.0073	0.04 +- 0.09	25	0.06 +- 0.12	28.7671	Child sex (girl = 0, boy = 1)	0.298093	0.376761	0.791201	0.430302	0.874234
Muribaculaceae uncultured bacterium (relative)	0.87 +- 1.92	37.2263	0.77 +- 1.79	37.5	0.95 +- 2.05	36.9863	Child sex (girl = 0, boy = 1)	0.232046	0.385798	0.601471	0.548598	0.926541
Paraprevotella (relative)	0.27 +- 0.8	36.4964	0.27 +- 0.78	37.5	0.26 +- 0.83	35.6164	Child sex (girl = 0, boy = 1)	0.0461929	0.437202	0.105656	0.916022	0.983508
Prevotella 9 (relative)	7.72 +- 14.4	43.7956	5.99 +- 13.07	39.0625	9.23 +- 15.4	47.9452	Child sex (girl = 0, boy = 1)	0.576515	0.352673	1.6347	0.104588	0.534416
Alistipes (relative)	1.07 +- 1.05	86.1314	1.29 +- 1.19	90.625	0.88 +- 0.88	82.1918	Child sex (girl = 0, boy = 1)	-0.415959	0.179247	-2.32059	0.0219033	0.3624
Parabacteroides (relative)	0.71 +- 0.63	89.781	0.71 +- 0.61	92.1875	0.7 +- 0.65	87.6712	Child sex (girl = 0, boy = 1)	-0.0484002	0.168102	-0.287921	0.773876	0.977009
Gastranaerophilales uncultured bacterium (relative)	0.13 +- 0.66	11.6788	0.19 +- 0.84	14.0625	0.09 +- 0.46	9.58904	Child sex (girl = 0, boy = 1)	-0.295408	0.65212	-0.452997	0.651324	0.955976
Streptococcus (relative)	0.45 +- 1.01	64.9635	0.49 +- 1.27	68.75	0.41 +- 0.73	61.6438	Child sex (girl = 0, boy = 1)	-0.0750334	0.333062	-0.225283	0.822121	0.977009
Christensenellaceae R-7 group (relative)	1.5 +- 1.44	87.5912	1.68 +- 1.68	89.0625	1.34 +- 1.17	86.3014	Child sex (girl = 0, boy = 1)	-0.289957	0.163922	-1.76887	0.0793156	0.534416
Clostridium sensu stricto 1 (relative)	1.22 +- 1.7	82.4818	1.43 +- 1.99	85.9375	1.03 +- 1.39	79.4521	Child sex (girl = 0, boy = 1)	-0.322237	0.225138	-1.43129	0.154805	0.599457
Clostridiales vadinBB60 group unidentified bacterium (relative)	0.04 +- 0.13	13.1387	0.06 +- 0.17	15.625	0.03 +- 0.09	10.9589	Child sex (girl = 0, boy = 1)	-0.876046	0.580583	-1.50891	0.133806	0.55347
Clostridiales vadinBB60 group uncultured bacterium (relative)	0.02 +- 0.09	10.219	0.04 +- 0.12	15.625	0.01 +- 0.05	5.47945	Child sex (girl = 0, boy = 1)	-1.70381	0.569443	-2.99206	0.00333008	0.151518
Family XIII AD3011 group (relative)	0.11 +- 0.19	37.2263	0.16 +- 0.22	46.875	0.06 +- 0.14	28.7671	Child sex (girl = 0, boy = 1)	-0.944539	0.339693	-2.78056	0.00625273	0.227599
Lachnospiraceae unidentified bacterium (relative)	6.63 +- 4.54	100	5.56 +- 4.3	100	7.58 +- 4.56	100	Child sex (girl = 0, boy = 1)	0.287238	0.129308	2.22134	0.0280993	0.37614
[Eubacterium] eligens group (relative)	0.32 +- 0.6	63.5036	0.37 +- 0.81	59.375	0.27 +- 0.32	67.1233	Child sex (girl = 0, boy = 1)	0.00949859	0.234178	0.0405614	0.967709	0.983508
[Eubacterium] hallii group (relative)	1.25 +- 0.65	99.2701	1.3 +- 0.72	100	1.22 +- 0.57	98.6301	Child sex (girl = 0, boy = 1)	-0.0443101	0.0944048	-0.469363	0.639615	0.955976
[Eubacterium] ruminantium group (relative)	0.16 +- 0.31	30.6569	0.08 +- 0.25	20.3125	0.22 +- 0.34	39.726	Child sex (girl = 0, boy = 1)	1.00574	0.426441	2.35844	0.019878	0.361779
[Eubacterium] ventriosum group (relative)	0.3 +- 0.28	72.9927	0.24 +- 0.27	62.5	0.35 +- 0.28	82.1918	Child sex (girl = 0, boy = 1)	0.278885	0.176014	1.58445	0.115578	0.55347
[Eubacterium] xylanophilum group (relative)	0.14 +- 0.23	43.0657	0.14 +- 0.22	43.75	0.14 +- 0.24	42.4658	Child sex (girl = 0, boy = 1)	0.025737	0.288614	0.0891746	0.929084	0.983508
[Ruminococcus] gauvreauii group (relative)	0.56 +- 0.41	89.781	0.53 +- 0.41	87.5	0.59 +- 0.4	91.7808	Child sex (girl = 0, boy = 1)	0.0617452	0.134101	0.460439	0.645989	0.955976
[Ruminococcus] torques group (relative)	1.02 +- 0.86	99.2701	0.91 +- 0.79	98.4375	1.11 +- 0.92	100	Child sex (girl = 0, boy = 1)	0.123112	0.155644	0.790988	0.430426	0.874234
Anaerostipes (relative)	2.04 +- 1.72	100	2.03 +- 1.91	100	2.05 +- 1.54	100	Child sex (girl = 0, boy = 1)	-0.00945473	0.15013	-0.0629771	0.949884	0.983508
Blautia (relative)	8.09 +- 3.15	100	8.08 +- 3.26	100	8.11 +- 3.08	100	Child sex (girl = 0, boy = 1)	0.00332124	0.0710016	0.0467769	0.962764	0.983508
Butyrivibrio (relative)	0.18 +- 0.72	13.8686	0.05 +- 0.15	10.9375	0.29 +- 0.97	16.4384	Child sex (girl = 0, boy = 1)	1.61004	0.754369	2.13429	0.0347407	0.393901
CAG-56 (relative)	0.19 +- 0.27	52.5547	0.16 +- 0.28	43.75	0.22 +- 0.25	60.274	Child sex (girl = 0, boy = 1)	0.462172	0.268611	1.7206	0.087759	0.534416
Coprococcus 1 (relative)	0.4 +- 0.25	94.8905	0.44 +- 0.3	95.3125	0.37 +- 0.19	94.5205	Child sex (girl = 0, boy = 1)	-0.166732	0.110276	-1.51196	0.133029	0.55347
Coprococcus 2 (relative)	0.89 +- 1.07	68.6131	0.92 +- 1.1	67.1875	0.87 +- 1.06	69.863	Child sex (girl = 0, boy = 1)	0.0395582	0.216792	0.182471	0.855504	0.983508
Coprococcus 3 (relative)	0.59 +- 0.33	95.6204	0.61 +- 0.35	96.875	0.58 +- 0.31	94.5205	Child sex (girl = 0, boy = 1)	-0.0541758	0.10265	-0.527773	0.598578	0.955976
Dorea (relative)	1.61 +- 0.75	99.2701	1.6 +- 0.76	100	1.63 +- 0.75	98.6301	Child sex (girl = 0, boy = 1)	0.0141428	0.0866566	0.163205	0.870616	0.983508
Fusicatenibacter (relative)	2.48 +- 1.72	98.5401	2.53 +- 1.96	98.4375	2.44 +- 1.49	98.6301	Child sex (girl = 0, boy = 1)	-0.15054	0.122374	-1.23016	0.22091	0.685592
Lachnoclostridium (relative)	0.17 +- 0.35	48.1752	0.14 +- 0.26	40.625	0.21 +- 0.41	54.7945	Child sex (girl = 0, boy = 1)	0.357361	0.357051	1.00087	0.318794	0.853242
Lachnospira (relative)	0.38 +- 0.54	67.8832	0.34 +- 0.58	62.5	0.4 +- 0.51	72.6027	Child sex (girl = 0, boy = 1)	0.290096	0.238452	1.21658	0.226019	0.685592
Lachnospiraceae FCS020 group (relative)	0.28 +- 0.19	86.8613	0.28 +- 0.2	85.9375	0.28 +- 0.18	87.6712	Child sex (girl = 0, boy = 1)	0.00298026	0.121767	0.0244751	0.980512	0.985929
Lachnospiraceae ND3007 group (relative)	1 +- 0.84	91.2409	0.94 +- 0.82	92.1875	1.06 +- 0.86	90.411	Child sex (girl = 0, boy = 1)	0.116286	0.153457	0.757777	0.449988	0.874234
Lachnospiraceae NK4A136 group (relative)	0.7 +- 0.74	86.8613	0.61 +- 0.76	87.5	0.78 +- 0.7	86.3014	Child sex (girl = 0, boy = 1)	0.2599	0.171703	1.51366	0.132596	0.55347
Lachnospiraceae UCG-001 (relative)	0.14 +- 0.28	35.0365	0.12 +- 0.23	31.25	0.16 +- 0.33	38.3562	Child sex (girl = 0, boy = 1)	0.336143	0.347479	0.967376	0.335195	0.856956
Lachnospiraceae UCG-004 (relative)	0.06 +- 0.11	28.4672	0.05 +- 0.12	21.875	0.07 +- 0.1	34.2466	Child sex (girl = 0, boy = 1)	0.280019	0.344585	0.812628	0.417952	0.874234
Marvinbryantia (relative)	0.06 +- 0.1	31.3869	0.06 +- 0.1	34.375	0.05 +- 0.1	28.7671	Child sex (girl = 0, boy = 1)	-0.156137	0.299226	-0.521802	0.602717	0.955976
Roseburia (relative)	1.11 +- 1.36	91.2409	1.01 +- 1.05	85.9375	1.21 +- 1.59	95.8904	Child sex (girl = 0, boy = 1)	0.106861	0.20789	0.514025	0.608128	0.955976
Tyzzerella 3 (relative)	0.05 +- 0.18	15.3285	0.06 +- 0.24	14.0625	0.04 +- 0.1	16.4384	Child sex (girl = 0, boy = 1)	-0.729111	0.558349	-1.30583	0.193969	0.685592
Lachnospiraceae uncultured bacterium (relative)	0.16 +- 0.24	48.9051	0.2 +- 0.28	56.25	0.13 +- 0.19	42.4658	Child sex (girl = 0, boy = 1)	-0.511408	0.255338	-2.00286	0.0473211	0.435248
Intestinibacter (relative)	0.65 +- 0.72	80.292	0.73 +- 0.74	79.6875	0.57 +- 0.7	80.8219	Child sex (girl = 0, boy = 1)	-0.302729	0.194387	-1.55735	0.121876	0.55347
Romboutsia (relative)	1.37 +- 1.48	92.7007	1.66 +- 1.64	93.75	1.1 +- 1.27	91.7808	Child sex (girl = 0, boy = 1)	-0.420578	0.195524	-2.15103	0.0333674	0.393901
Terrisporobacter (relative)	0.19 +- 0.29	45.9854	0.18 +- 0.31	40.625	0.2 +- 0.28	50.6849	Child sex (girl = 0, boy = 1)	0.22563	0.281818	0.800623	0.424845	0.874234
[Eubacterium] coprostanoligenes group (relative)	1.35 +- 1.03	91.2409	1.52 +- 1.11	93.75	1.19 +- 0.94	89.0411	Child sex (girl = 0, boy = 1)	-0.245104	0.141288	-1.73478	0.0852054	0.534416
Butyricicoccus (relative)	0.38 +- 0.31	83.9416	0.37 +- 0.31	81.25	0.4 +- 0.32	86.3014	Child sex (girl = 0, boy = 1)	0.120904	0.149879	0.806678	0.42136	0.874234
Faecalibacterium (relative)	9.04 +- 4.45	99.2701	8.94 +- 5	100	9.13 +- 3.93	98.6301	Child sex (girl = 0, boy = 1)	0.49534	0.826066	0.599638	0.549816	0.926541
Ruminiclostridium 5 (relative)	0.22 +- 0.38	62.7737	0.32 +- 0.51	78.125	0.14 +- 0.19	49.3151	Child sex (girl = 0, boy = 1)	-0.773942	0.256075	-3.02233	0.00303476	0.151518
Ruminiclostridium 6 (relative)	0.17 +- 0.32	38.6861	0.1 +- 0.21	32.8125	0.23 +- 0.39	43.8356	Child sex (girl = 0, boy = 1)	0.689353	0.346392	1.9901	0.0487277	0.435248
Ruminiclostridium 9 (relative)	0.07 +- 0.1	35.7664	0.07 +- 0.1	37.5	0.06 +- 0.1	34.2466	Child sex (girl = 0, boy = 1)	-0.155289	0.29736	-0.522226	0.602423	0.955976
Ruminococcaceae NK4A214 group (relative)	0.58 +- 0.77	83.9416	0.74 +- 0.95	82.8125	0.44 +- 0.53	84.9315	Child sex (girl = 0, boy = 1)	-0.474207	0.214624	-2.20948	0.0289338	0.37614
Ruminococcaceae UCG-002 (relative)	1.64 +- 1.37	94.8905	1.86 +- 1.57	96.875	1.45 +- 1.14	93.1507	Child sex (girl = 0, boy = 1)	-0.22037	0.153387	-1.4367	0.153263	0.599457
Ruminococcaceae UCG-003 (relative)	0.11 +- 0.15	42.3358	0.09 +- 0.16	35.9375	0.12 +- 0.14	47.9452	Child sex (girl = 0, boy = 1)	0.354488	0.255822	1.38568	0.168273	0.638034
Ruminococcaceae UCG-004 (relative)	0.11 +- 0.16	40.8759	0.11 +- 0.19	37.5	0.1 +- 0.14	43.8356	Child sex (girl = 0, boy = 1)	-0.205448	0.275884	-0.74469	0.457835	0.877116
Ruminococcaceae UCG-005 (relative)	0.68 +- 0.71	74.4526	0.8 +- 0.82	75	0.57 +- 0.57	73.9726	Child sex (girl = 0, boy = 1)	-0.361328	0.182776	-1.97689	0.0502209	0.435248
Ruminococcaceae UCG-010 (relative)	0.1 +- 0.26	29.927	0.11 +- 0.24	34.375	0.09 +- 0.27	26.0274	Child sex (girl = 0, boy = 1)	-0.268955	0.443829	-0.605987	0.545605	0.926541
Ruminococcaceae UCG-013 (relative)	0.27 +- 0.23	80.292	0.25 +- 0.21	78.125	0.29 +- 0.25	82.1918	Child sex (girl = 0, boy = 1)	0.182319	0.155755	1.17055	0.243973	0.71618
Ruminococcaceae UCG-014 (relative)	0.61 +- 1.01	60.5839	0.73 +- 1.26	62.5	0.5 +- 0.71	58.9041	Child sex (girl = 0, boy = 1)	-0.468089	0.280641	-1.66793	0.0977937	0.534416
Ruminococcus 1 (relative)	1.29 +- 1.05	97.0803	1.28 +- 1.16	98.4375	1.3 +- 0.94	95.8904	Child sex (girl = 0, boy = 1)	0.0701479	0.148409	0.472668	0.637261	0.955976
Ruminococcus 2 (relative)	4.28 +- 3.89	86.1314	3.61 +- 3.6	84.375	4.87 +- 4.07	87.6712	Child sex (girl = 0, boy = 1)	0.26812	0.162324	1.65176	0.101055	0.534416
Subdoligranulum (relative)	3.65 +- 2.29	100	3.54 +- 2.16	100	3.74 +- 2.41	100	Child sex (girl = 0, boy = 1)	0.0510458	0.117591	0.434096	0.664955	0.962387
Ruminococcaceae uncultured bacterium (relative)	0.34 +- 1.14	50.365	0.43 +- 1.31	50	0.26 +- 0.96	50.6849	Child sex (girl = 0, boy = 1)	-0.435047	0.559344	-0.777782	0.438144	0.874234
Erysipelatoclostridium (relative)	0.03 +- 0.16	12.4088	0.02 +- 0.06	14.0625	0.04 +- 0.21	10.9589	Child sex (girl = 0, boy = 1)	-0.133315	0.73302	-0.181871	0.855974	0.983508
Erysipelotrichaceae UCG-003 (relative)	0.8 +- 0.93	91.2409	0.75 +- 0.95	87.5	0.83 +- 0.92	94.5205	Child sex (girl = 0, boy = 1)	0.0643772	0.204679	0.314528	0.753637	0.977009
Holdemanella (relative)	0.51 +- 1.47	25.5474	0.56 +- 1.77	17.1875	0.48 +- 1.15	32.8767	Child sex (girl = 0, boy = 1)	0.246004	0.537131	0.457996	0.647738	0.955976
Turicibacter (relative)	0.16 +- 0.47	34.3066	0.23 +- 0.65	37.5	0.1 +- 0.21	31.5068	Child sex (girl = 0, boy = 1)	-0.583447	0.377432	-1.54583	0.124633	0.55347
Phascolarctobacterium (relative)	0.41 +- 0.73	36.4964	0.37 +- 0.63	39.0625	0.45 +- 0.81	34.2466	Child sex (girl = 0, boy = 1)	0.320649	0.334794	0.957749	0.340009	0.856956
Dialister (relative)	2.29 +- 2.53	70.073	2.58 +- 2.77	73.4375	2.04 +- 2.29	67.1233	Child sex (girl = 0, boy = 1)	-0.141477	0.203171	-0.696343	0.487486	0.907068
Bilophila (relative)	0.06 +- 0.1	31.3869	0.07 +- 0.11	31.25	0.05 +- 0.09	31.5068	Child sex (girl = 0, boy = 1)	-0.194967	0.311613	-0.625669	0.532655	0.926541
Desulfovibrio (relative)	0.05 +- 0.14	18.9781	0.06 +- 0.16	18.75	0.05 +- 0.11	19.1781	Child sex (girl = 0, boy = 1)	-0.104595	0.470899	-0.222119	0.824578	0.977009
Parasutterella (relative)	0.09 +- 0.22	19.708	0.1 +- 0.24	21.875	0.08 +- 0.21	17.8082	Child sex (girl = 0, boy = 1)	-0.223957	0.458637	-0.48831	0.626172	0.955976
Sutterella (relative)	0.34 +- 0.35	67.1533	0.31 +- 0.37	60.9375	0.35 +- 0.33	72.6027	Child sex (girl = 0, boy = 1)	0.166109	0.196291	0.846238	0.399012	0.874234
Enterobacteriaceae unidentified bacterium (relative)	0.04 +- 0.1	17.5182	0.04 +- 0.12	17.1875	0.04 +- 0.08	17.8082	Child sex (girl = 0, boy = 1)	-0.305714	0.44508	-0.686875	0.493414	0.907084
Tenericutes unidentified bacterium (relative)	0.02 +- 0.08	10.219	0.03 +- 0.08	14.0625	0.02 +- 0.09	6.84932	Child sex (girl = 0, boy = 1)	-0.300115	0.724481	-0.414248	0.679391	0.9718
Mollicutes RF39 unidentified bacterium (relative)	0.08 +- 0.21	18.2482	0.07 +- 0.22	17.1875	0.09 +- 0.21	19.1781	Child sex (girl = 0, boy = 1)	0.132697	0.522385	0.254022	0.799889	0.977009
Mollicutes RF39 uncultured bacterium (relative)	0.3 +- 0.65	37.9562	0.31 +- 0.61	35.9375	0.29 +- 0.69	39.726	Child sex (girl = 0, boy = 1)	-0.15101	0.394987	-0.382316	0.702866	0.977009
Akkermansia (relative)	1.46 +- 3.26	59.1241	1.92 +- 4.18	59.375	1.06 +- 2.1	58.9041	Child sex (girl = 0, boy = 1)	-0.618105	0.382566	-1.61568	0.108645	0.534416
Methanobrevibacter (absolute)	2.16 +- 3.85	24.0876	2.56 +- 4.13	28.125	1.81 +- 3.58	20.5479	Child sex (girl = 0, boy = 1)	-0.378153	0.356402	-1.06103	0.29069	0.8016
Bifidobacterium (absolute)	9.65 +- 0.57	100	9.72 +- 0.53	100	9.59 +- 0.61	100	Child sex (girl = 0, boy = 1)	-0.016417	0.0106941	-1.53515	0.127235	0.55347
Adlercreutzia (absolute)	0.89 +- 2.56	10.9489	0.78 +- 2.45	9.375	0.99 +- 2.67	12.3288	Child sex (girl = 0, boy = 1)	0.168889	0.559492	0.301862	0.763251	0.977009
Senegalimassilia (absolute)	1.91 +- 3.49	23.3577	1.39 +- 3.09	17.1875	2.37 +- 3.76	28.7671	Child sex (girl = 0, boy = 1)	0.625882	0.376358	1.663	0.0987791	0.534416
Eggerthellaceae uncultured bacterium (absolute)	1.74 +- 3.38	21.1679	1.68 +- 3.36	20.3125	1.8 +- 3.42	21.9178	Child sex (girl = 0, boy = 1)	0.388829	0.415866	0.934986	0.35157	0.864672
Bacteroides (absolute)	9.39 +- 0.59	100	9.39 +- 0.61	100	9.39 +- 0.58	100	Child sex (girl = 0, boy = 1)	-0.0270773	0.111282	-0.243322	0.808149	0.977009
Barnesiella (absolute)	5.71 +- 3.9	68.6131	5.35 +- 4.06	64.0625	6.03 +- 3.76	72.6027	Child sex (girl = 0, boy = 1)	0.185675	0.139205	1.33382	0.184649	0.677298
Odoribacter (absolute)	2.14 +- 3.54	27.0073	1.97 +- 3.45	25	2.3 +- 3.64	28.7671	Child sex (girl = 0, boy = 1)	0.217117	0.339356	0.639791	0.523461	0.926541
Muribaculaceae uncultured bacterium (absolute)	3.28 +- 4.29	37.2263	3.25 +- 4.25	37.5	3.31 +- 4.36	36.9863	Child sex (girl = 0, boy = 1)	0.0828694	0.259637	0.319174	0.750119	0.977009
Paraprevotella (absolute)	2.92 +- 3.88	36.4964	2.97 +- 3.88	37.5	2.87 +- 3.9	35.6164	Child sex (girl = 0, boy = 1)	-0.031484	0.260675	-0.120779	0.904057	0.983508
Prevotella 9 (absolute)	4.22 +- 4.83	43.7956	3.69 +- 4.68	39.0625	4.69 +- 4.94	47.9452	Child sex (girl = 0, boy = 1)	0.38437	0.220435	1.74369	0.0836332	0.534416
Alistipes (absolute)	7.69 +- 3.13	86.1314	8.12 +- 2.68	90.625	7.32 +- 3.45	82.1918	Child sex (girl = 0, boy = 1)	-0.102386	0.0800908	-1.27838	0.203448	0.685592
Parabacteroides (absolute)	7.39 +- 2.55	89.781	7.56 +- 2.29	92.1875	7.25 +- 2.77	87.6712	Child sex (girl = 0, boy = 1)	-0.0853114	0.06794	-1.25569	0.211535	0.685592
Gastranaerophilales uncultured bacterium (absolute)	1.01 +- 2.78	11.6788	1.19 +- 2.98	14.0625	0.84 +- 2.61	9.58904	Child sex (girl = 0, boy = 1)	0.0417744	0.540881	0.077234	0.938559	0.983508
Streptococcus (absolute)	5.29 +- 3.93	64.9635	5.59 +- 3.83	68.75	5.03 +- 4.02	61.6438	Child sex (girl = 0, boy = 1)	-0.016407	0.145581	-0.1127	0.910446	0.983508
Christensenellaceae R-7 group (absolute)	7.86 +- 3.01	87.5912	7.97 +- 2.86	89.0625	7.77 +- 3.15	86.3014	Child sex (girl = 0, boy = 1)	-0.0303783	0.0788432	-0.3853	0.70066	0.977009
Clostridium sensu stricto 1 (absolute)	6.85 +- 3.21	82.4818	7.14 +- 2.97	85.9375	6.59 +- 3.41	79.4521	Child sex (girl = 0, boy = 1)	-0.0715936	0.0918447	-0.779507	0.437131	0.874234
Clostridiales vadinBB60 group unidentified bacterium (absolute)	1.01 +- 2.6	13.1387	1.2 +- 2.82	15.625	0.84 +- 2.4	10.9589	Child sex (girl = 0, boy = 1)	-0.47765	0.519133	-0.920092	0.359269	0.871827
Clostridiales vadinBB60 group uncultured bacterium (absolute)	0.76 +- 2.26	10.219	1.15 +- 2.71	15.625	0.41 +- 1.71	5.47945	Child sex (girl = 0, boy = 1)	-1.66761	0.52156	-3.19735	0.00175081	0.151518
Family XIII AD3011 group (absolute)	2.84 +- 3.72	37.2263	3.62 +- 3.9	46.875	2.16 +- 3.43	28.7671	Child sex (girl = 0, boy = 1)	-0.622168	0.261302	-2.38103	0.0187501	0.361779
Lachnospiraceae unidentified bacterium (absolute)	9.26 +- 0.58	100	9.13 +- 0.64	100	9.37 +- 0.5	100	Child sex (girl = 0, boy = 1)	0.0255746	0.0113342	2.25641	0.0257544	0.37614
[Eubacterium] eligens group (absolute)	5.19 +- 3.97	63.5036	4.86 +- 4.07	59.375	5.49 +- 3.88	67.1233	Child sex (girl = 0, boy = 1)	0.125212	0.150015	0.834661	0.405476	0.874234
[Eubacterium] hallii group (absolute)	8.62 +- 0.85	99.2701	8.65 +- 0.48	100	8.59 +- 1.08	98.6301	Child sex (girl = 0, boy = 1)	-0.00827565	0.019144	-0.432284	0.666268	0.962387
[Eubacterium] ruminantium group (absolute)	2.55 +- 3.85	30.6569	1.66 +- 3.32	20.3125	3.33 +- 4.13	39.726	Child sex (girl = 0, boy = 1)	0.794402	0.31611	2.51306	0.0132208	0.361779
[Eubacterium] ventriosum group (absolute)	5.99 +- 3.68	72.9927	5.11 +- 4.01	62.5	6.76 +- 3.19	82.1918	Child sex (girl = 0, boy = 1)	0.227422	0.1241	1.83258	0.0692081	0.534416
[Eubacterium] xylanophilum group (absolute)	3.49 +- 4.04	43.0657	3.52 +- 4.04	43.75	3.46 +- 4.06	42.4658	Child sex (girl = 0, boy = 1)	0.0119476	0.224437	0.0532335	0.957629	0.983508
[Ruminococcus] gauvreauii group (absolute)	7.52 +- 2.59	89.781	7.3 +- 2.82	87.5	7.72 +- 2.37	91.7808	Child sex (girl = 0, boy = 1)	0.0535041	0.0676869	0.790465	0.43073	0.874234
[Ruminococcus] torques group (absolute)	8.5 +- 0.89	99.2701	8.34 +- 1.23	98.4375	8.64 +- 0.38	100	Child sex (girl = 0, boy = 1)	0.037551	0.0203543	1.84486	0.0673872	0.534416
Anaerostipes (absolute)	8.73 +- 0.49	100	8.7 +- 0.55	100	8.76 +- 0.44	100	Child sex (girl = 0, boy = 1)	0.00668068	0.0103838	0.643377	0.521139	0.926541
Blautia (absolute)	9.46 +- 0.43	100	9.43 +- 0.49	100	9.49 +- 0.37	100	Child sex (girl = 0, boy = 1)	0.00661436	0.00807917	0.818693	0.414495	0.874234
Butyrivibrio (absolute)	1.18 +- 2.95	13.8686	0.91 +- 2.61	10.9375	1.41 +- 3.22	16.4384	Child sex (girl = 0, boy = 1)	0.585538	0.477362	1.22661	0.222238	0.685592
CAG-56 (absolute)	4.24 +- 4.06	52.5547	3.54 +- 4.06	43.75	4.85 +- 3.98	60.274	Child sex (girl = 0, boy = 1)	0.404134	0.191504	2.11031	0.036793	0.393901
Coprococcus 1 (absolute)	7.71 +- 1.84	94.8905	7.73 +- 1.79	95.3125	7.7 +- 1.9	94.5205	Child sex (girl = 0, boy = 1)	-0.0133792	0.0460406	-0.290596	0.771835	0.977009
Coprococcus 2 (absolute)	5.83 +- 3.98	68.6131	5.69 +- 4.04	67.1875	5.95 +- 3.95	69.863	Child sex (girl = 0, boy = 1)	0.0659485	0.132392	0.498131	0.619253	0.955976
Coprococcus 3 (absolute)	7.93 +- 1.76	95.6204	8 +- 1.53	96.875	7.87 +- 1.95	94.5205	Child sex (girl = 0, boy = 1)	-0.00736859	0.0444708	-0.165695	0.868661	0.983508
Dorea (absolute)	8.66 +- 0.85	99.2701	8.68 +- 0.47	100	8.64 +- 1.08	98.6301	Child sex (girl = 0, boy = 1)	-0.00642537	0.018994	-0.338284	0.735708	0.977009
Fusicatenibacter (absolute)	8.74 +- 1.16	98.5401	8.69 +- 1.22	98.4375	8.77 +- 1.11	98.6301	Child sex (girl = 0, boy = 1)	-0.00407715	0.026247	-0.155338	0.876802	0.983508
Lachnoclostridium (absolute)	3.87 +- 4.04	48.1752	3.26 +- 3.99	40.625	4.41 +- 4.04	54.7945	Child sex (girl = 0, boy = 1)	0.249489	0.206759	1.20666	0.229805	0.685647
Lachnospira (absolute)	5.54 +- 3.86	67.8832	5.08 +- 4	62.5	5.95 +- 3.71	72.6027	Child sex (girl = 0, boy = 1)	0.175507	0.138109	1.27078	0.206128	0.685592
Lachnospiraceae FCS020 group (absolute)	6.95 +- 2.74	86.8613	6.86 +- 2.83	85.9375	7.03 +- 2.68	87.6712	Child sex (girl = 0, boy = 1)	0.0309533	0.0757401	0.408678	0.683464	0.9718
Lachnospiraceae ND3007 group (absolute)	7.76 +- 2.47	91.2409	7.78 +- 2.35	92.1875	7.74 +- 2.58	90.411	Child sex (girl = 0, boy = 1)	-0.0130197	0.061486	-0.21175	0.832641	0.977682
Lachnospiraceae NK4A136 group (absolute)	7.23 +- 2.87	86.8613	7.2 +- 2.79	87.5	7.26 +- 2.95	86.3014	Child sex (girl = 0, boy = 1)	0.0469181	0.0771039	0.608505	0.54394	0.926541
Lachnospiraceae UCG-001 (absolute)	2.82 +- 3.86	35.0365	2.49 +- 3.74	31.25	3.1 +- 3.97	38.3562	Child sex (girl = 0, boy = 1)	0.27568	0.285059	0.967096	0.335334	0.856956
Lachnospiraceae UCG-004 (absolute)	2.22 +- 3.55	28.4672	1.73 +- 3.31	21.875	2.66 +- 3.71	34.2466	Child sex (girl = 0, boy = 1)	0.570794	0.322122	1.77198	0.0787957	0.534416
Marvinbryantia (absolute)	2.44 +- 3.62	31.3869	2.66 +- 3.72	34.375	2.23 +- 3.55	28.7671	Child sex (girl = 0, boy = 1)	-0.173798	0.303115	-0.573374	0.567406	0.947411
Roseburia (absolute)	7.79 +- 2.48	91.2409	7.31 +- 3.02	85.9375	8.22 +- 1.8	95.8904	Child sex (girl = 0, boy = 1)	0.0920417	0.0627391	1.46705	0.144833	0.585771
Tyzzerella 3 (absolute)	1.22 +- 2.89	15.3285	1.15 +- 2.87	14.0625	1.29 +- 2.92	16.4384	Child sex (girl = 0, boy = 1)	0.327631	0.471516	0.694846	0.488421	0.907068
Lachnospiraceae uncultured bacterium (absolute)	3.88 +- 4	48.9051	4.47 +- 3.99	56.25	3.37 +- 3.96	42.4658	Child sex (girl = 0, boy = 1)	-0.338538	0.203699	-1.66196	0.0989875	0.534416
Intestinibacter (absolute)	6.41 +- 3.22	80.292	6.37 +- 3.28	79.6875	6.44 +- 3.19	80.8219	Child sex (girl = 0, boy = 1)	-0.00521811	0.0968728	-0.0538656	0.957127	0.983508
Romboutsia (absolute)	7.5 +- 2.17	92.7007	7.63 +- 2.06	93.75	7.39 +- 2.27	91.7808	Child sex (girl = 0, boy = 1)	-0.00226463	0.0560288	-0.040419	0.967823	0.983508
Terrisporobacter (absolute)	3.55 +- 3.88	45.9854	3.11 +- 3.8	40.625	3.94 +- 3.93	50.6849	Child sex (girl = 0, boy = 1)	0.276845	0.218825	1.26514	0.208137	0.685592
[Eubacterium] coprostanoligenes group (absolute)	7.93 +- 2.5	91.2409	8.14 +- 2.18	93.75	7.74 +- 2.76	89.0411	Child sex (girl = 0, boy = 1)	-0.0585691	0.0612943	-0.955539	0.341121	0.856956
Butyricicoccus (absolute)	6.96 +- 3.08	83.9416	6.71 +- 3.28	81.25	7.17 +- 2.91	86.3014	Child sex (girl = 0, boy = 1)	0.0625119	0.0854586	0.731488	0.465829	0.883134
Faecalibacterium (absolute)	9.36 +- 0.94	99.2701	9.36 +- 0.58	100	9.35 +- 1.18	98.6301	Child sex (girl = 0, boy = 1)	-0.000669373	0.0195216	-0.0342889	0.972701	0.983508
Ruminiclostridium 5 (absolute)	4.93 +- 3.84	62.7737	6.13 +- 3.32	78.125	3.87 +- 3.96	49.3151	Child sex (girl = 0, boy = 1)	-0.525069	0.156987	-3.34466	0.00108337	0.151518
Ruminiclostridium 6 (absolute)	3.08 +- 3.9	38.6861	2.52 +- 3.64	32.8125	3.57 +- 4.08	43.8356	Child sex (girl = 0, boy = 1)	0.284026	0.251897	1.12755	0.261635	0.755836
Ruminiclostridium 9 (absolute)	2.74 +- 3.69	35.7664	2.88 +- 3.76	37.5	2.6 +- 3.64	34.2466	Child sex (girl = 0, boy = 1)	-0.0261328	0.268413	-0.0973603	0.922594	0.983508
Ruminococcaceae NK4A214 group (absolute)	7 +- 3.11	83.9416	6.96 +- 3.23	82.8125	7.03 +- 3.01	84.9315	Child sex (girl = 0, boy = 1)	0.0447098	0.0854381	0.5233	0.601677	0.955976
Ruminococcaceae UCG-002 (absolute)	8.33 +- 1.99	94.8905	8.49 +- 1.62	96.875	8.18 +- 2.28	93.1507	Child sex (girl = 0, boy = 1)	-0.0307758	0.046366	-0.663759	0.508048	0.924647
Ruminococcaceae UCG-003 (absolute)	3.41 +- 4	42.3358	2.89 +- 3.91	35.9375	3.86 +- 4.06	47.9452	Child sex (girl = 0, boy = 1)	0.418422	0.232338	1.80092	0.0740885	0.534416
Ruminococcaceae UCG-004 (absolute)	3.27 +- 3.96	40.8759	3 +- 3.92	37.5	3.51 +- 4.01	43.8356	Child sex (girl = 0, boy = 1)	0.00942395	0.237314	0.0397108	0.968386	0.983508
Ruminococcaceae UCG-005 (absolute)	6.33 +- 3.74	74.4526	6.39 +- 3.74	75	6.27 +- 3.76	73.9726	Child sex (girl = 0, boy = 1)	0.0306423	0.116831	0.26228	0.793531	0.977009
Ruminococcaceae UCG-010 (absolute)	2.39 +- 3.68	29.927	2.71 +- 3.79	34.375	2.11 +- 3.59	26.0274	Child sex (girl = 0, boy = 1)	-0.109551	0.310571	-0.352741	0.724868	0.977009
Ruminococcaceae UCG-013 (absolute)	6.56 +- 3.29	80.292	6.35 +- 3.41	78.125	6.75 +- 3.18	82.1918	Child sex (girl = 0, boy = 1)	0.104235	0.0963997	1.08128	0.281622	0.788542
Ruminococcaceae UCG-014 (absolute)	5.15 +- 4.19	60.5839	5.28 +- 4.15	62.5	5.04 +- 4.25	58.9041	Child sex (girl = 0, boy = 1)	0.0219319	0.16222	0.135199	0.892669	0.983508
Ruminococcus 1 (absolute)	8.39 +- 1.56	97.0803	8.44 +- 1.25	98.4375	8.36 +- 1.81	95.8904	Child sex (girl = 0, boy = 1)	-0.00952173	0.0361927	-0.263084	0.792912	0.977009
Ruminococcus 2 (absolute)	7.91 +- 3.23	86.1314	7.64 +- 3.36	84.375	8.16 +- 3.12	87.6712	Child sex (girl = 0, boy = 1)	0.0658004	0.0791856	0.830965	0.407553	0.874234
Subdoligranulum (absolute)	9.17 +- 0.47	100	9.12 +- 0.53	100	9.21 +- 0.42	100	Child sex (girl = 0, boy = 1)	0.0102332	0.00943949	1.08408	0.280383	0.788542
Ruminococcaceae uncultured bacterium (absolute)	4.11 +- 4.12	50.365	4.1 +- 4.15	50	4.13 +- 4.11	50.6849	Child sex (girl = 0, boy = 1)	0.0569945	0.194555	0.292949	0.77004	0.977009
Erysipelatoclostridium (absolute)	0.95 +- 2.54	12.4088	1.08 +- 2.7	14.0625	0.83 +- 2.4	10.9589	Child sex (girl = 0, boy = 1)	-0.417319	0.530614	-0.786483	0.433049	0.874234
Erysipelotrichaceae UCG-003 (absolute)	7.57 +- 2.41	91.2409	7.23 +- 2.81	87.5	7.88 +- 1.96	94.5205	Child sex (girl = 0, boy = 1)	0.102863	0.063503	1.61981	0.107754	0.534416
Holdemanella (absolute)	2.13 +- 3.67	25.5474	1.42 +- 3.17	17.1875	2.75 +- 3.97	32.8767	Child sex (girl = 0, boy = 1)	0.809055	0.337992	2.39371	0.0181415	0.361779
Turicibacter (absolute)	2.67 +- 3.72	34.3066	2.95 +- 3.84	37.5	2.44 +- 3.62	31.5068	Child sex (girl = 0, boy = 1)	-0.100153	0.274949	-0.36426	0.716269	0.977009
Phascolarctobacterium (absolute)	3.13 +- 4.15	36.4964	3.31 +- 4.18	39.0625	2.97 +- 4.15	34.2466	Child sex (girl = 0, boy = 1)	-0.0912684	0.261087	-0.349571	0.727239	0.977009
Dialister (absolute)	6.3 +- 4.16	70.073	6.6 +- 4.03	73.4375	6.04 +- 4.28	67.1233	Child sex (girl = 0, boy = 1)	-0.0715622	0.129288	-0.553511	0.580886	0.955976
Bilophila (absolute)	2.5 +- 3.72	31.3869	2.48 +- 3.72	31.25	2.53 +- 3.75	31.5068	Child sex (girl = 0, boy = 1)	0.0927962	0.295193	0.314358	0.753765	0.977009
Desulfovibrio (absolute)	1.56 +- 3.24	18.9781	1.54 +- 3.23	18.75	1.58 +- 3.27	19.1781	Child sex (girl = 0, boy = 1)	0.445589	0.4255	1.04721	0.296991	0.806751
Parasutterella (absolute)	1.61 +- 3.26	19.708	1.77 +- 3.39	21.875	1.46 +- 3.16	17.8082	Child sex (girl = 0, boy = 1)	-0.148076	0.405503	-0.365167	0.715594	0.977009
Sutterella (absolute)	5.44 +- 3.83	67.1533	4.91 +- 3.98	60.9375	5.91 +- 3.67	72.6027	Child sex (girl = 0, boy = 1)	0.169119	0.138868	1.21784	0.225544	0.685592
Enterobacteriaceae unidentified bacterium (absolute)	1.35 +- 2.94	17.5182	1.32 +- 2.94	17.1875	1.37 +- 2.96	17.8082	Child sex (girl = 0, boy = 1)	-0.00299503	0.418611	-0.00715468	0.994303	0.994303
Tenericutes unidentified bacterium (absolute)	0.85 +- 2.53	10.219	1.17 +- 2.92	14.0625	0.57 +- 2.13	6.84932	Child sex (girl = 0, boy = 1)	-0.601587	0.632996	-0.95038	0.343724	0.856956
Mollicutes RF39 unidentified bacterium (absolute)	1.57 +- 3.34	18.2482	1.47 +- 3.27	17.1875	1.65 +- 3.42	19.1781	Child sex (girl = 0, boy = 1)	0.0175727	0.42234	0.041608	0.966877	0.983508
Mollicutes RF39 uncultured bacterium (absolute)	3.32 +- 4.27	37.9562	3.13 +- 4.22	35.9375	3.48 +- 4.33	39.726	Child sex (girl = 0, boy = 1)	0.159935	0.257049	0.622197	0.534928	0.926541
Akkermansia (absolute)	5.2 +- 4.37	59.1241	5.24 +- 4.41	59.375	5.16 +- 4.37	58.9041	Child sex (girl = 0, boy = 1)	-0.0112555	0.16524	-0.068116	0.9458	0.983508
Total absolute abundances	10.66 +- 0.37	100	10.63 +- 0.41	100	10.68 +- 0.33	100	Child sex (girl = 0, boy = 1)	0.00489335	0.00637845	0.767169	0.444405	0.874234
Lactate	2.87 +- 3.96	81.7518	3.04 +- 3.6	82.8125	2.72 +- 4.27	80.8219	Child sex (girl = 0, boy = 1)	-0.175966	0.233006	-0.7552	0.451527	0.874234
Acetate	32.03 +- 14.32	100	31.78 +- 14.76	100	32.26 +- 14.02	100	Child sex (girl = 0, boy = 1)	0.0216818	0.0810479	0.267518	0.789504	0.977009
Propionate	13.32 +- 5.97	100	12.81 +- 6.51	100	13.77 +- 5.46	100	Child sex (girl = 0, boy = 1)	0.107135	0.0805836	1.32949	0.186071	0.677298
Isobutyrate	3.01 +- 4.85	86.1314	3.09 +- 5.84	84.375	2.93 +- 3.81	87.6712	Child sex (girl = 0, boy = 1)	-0.0324968	0.268401	-0.121076	0.903823	0.983508
Butyrate	8.99 +- 6.57	97.0803	8.72 +- 5.97	95.3125	9.22 +- 7.09	98.6301	Child sex (girl = 0, boy = 1)	0.170347	0.134506	1.26646	0.207666	0.685592
Isovalerate	2.17 +- 1.45	91.2409	2.16 +- 1.52	89.0625	2.18 +- 1.41	93.1507	Child sex (girl = 0, boy = 1)	0.031405	0.125482	0.250274	0.80278	0.977009
Valerate	1.08 +- 0.96	72.2628	1.06 +- 0.99	71.875	1.1 +- 0.95	72.6027	Child sex (girl = 0, boy = 1)	0.0812253	0.163159	0.497828	0.619466	0.955976
Total SCFAs	58.67 +- 24.44	100	57.39 +- 25.72	100	59.79 +- 23.38	100	Child sex (girl = 0, boy = 1)	0.0592381	0.0751204	0.788576	0.431829	0.874234
Total BCFAs	5.18 +- 5.34	94.8905	5.25 +- 6.27	95.3125	5.12 +- 4.43	94.5205	Child sex (girl = 0, boy = 1)	-0.0403356	0.172544	-0.23377	0.81554	0.977009
Ratio of total BCFAs to total SCFAs	0.36 +- 0.29	NA	0.37 +- 0.32	NA	0.35 +- 0.27	NA	Child sex (girl = 0, boy = 1)	-0.122821	0.143317	-0.856991	0.393064	0.874234
Notes. Relative abundances range from 0 to 100%. Absolute abundance data (counts / gram of wet feces) were log-transformed before being analyzed. Unit of metabolites: μmol / gram of wet feces. Estimates, standard errors, t values, p and FDR-adjusted p, were generated from generalized linear models (G ~ child sex + pubertal status + child age + food Factor 1 + food Factor 2 + zBMI + antibiotics + …

## Sheet: Table S2
Table S2. Variance inflaction factor values in tests of sex-related differences in alpha diversity, relative and absolute abundances, and microbiota-derived fecal metabolites.
Outcome	Child sex	Pubertal status	Age in years	Food Factor 1	Food Factor 2	zBMI	Antibiotic	Diarrhea	Constipation
Chao1	1.15228	1.2176	1.07223	1.07389	1.04781	1.14168	1.06863	1.18536	1.09906
Shannon diversity	1.15167	1.218	1.07146	1.07342	1.0479	1.14254	1.06844	1.18611	1.09925
Phylogenetic diversity	1.15166	1.21718	1.07181	1.07376	1.04759	1.1414	1.06774	1.18613	1.09982
Methanobrevibacter (relative)	1.14228	1.27034	1.06708	1.04488	1.09748	1.25871	1.10044	1.23075	1.10868
Bifidobacterium (relative)	1.15607	1.21581	1.07493	1.07402	1.04909	1.14376	1.07647	1.18541	1.09788
Adlercreutzia (relative)	1.31407	1.19415	1.18405	1.12718	1.33518	1.2005	1.09572	1.43271	1.40024
Senegalimassilia (relative)	1.24994	1.29905	1.12855	1.13473	1.11245	1.16389	1.07793	1.13179	1.05615
Eggerthellaceae uncultured bacterium (relative)	1.28147	1.35657	1.08524	1.10091	1.11176	1.21586	1.08756	1.24816	1.14493
Bacteroides (relative)	1.15201	1.21703	1.06869	1.06996	1.05094	1.14516	1.07368	1.18692	1.09702
Barnesiella (relative)	1.14366	1.20479	1.06808	1.06666	1.05706	1.14216	1.08122	1.22663	1.16086
Odoribacter (relative)	1.15284	1.20913	1.103	1.05947	1.06703	1.15097	1.12669	1.173	1.1172
Muribaculaceae uncultured bacterium (relative)	1.12461	1.22422	1.0461	1.07932	1.05415	1.16198	1.02677	1.20094	1.08409
Paraprevotella (relative)	1.16112	1.23698	1.03176	1.05543	1.07631	1.16568	1.05591	1.22106	1.08937
Prevotella 9 (relative)	1.16019	1.20725	1.05812	1.06175	1.04005	1.12696	1	1.17967	1.0923
Alistipes (relative)	1.14406	1.22446	1.05553	1.06135	1.0526	1.17195	1.07772	1.2011	1.10438
Parabacteroides (relative)	1.14591	1.21272	1.07145	1.07183	1.05059	1.14631	1.08757	1.19377	1.10636
Gastranaerophilales uncultured bacterium (relative)	1.39411	1.97656	1.06632	1.1992	1.33306	2.13924	1.07062	1.24017	1.02849
Streptococcus (relative)	1.22226	1.23811	1.09693	1.10765	1.04145	1.15732	1.04996	1.21651	1.15331
Christensenellaceae R-7 group (relative)	1.13911	1.20679	1.06317	1.06659	1.0485	1.15755	1.06269	1.19124	1.09978
Clostridium sensu stricto 1 (relative)	1.14011	1.24046	1.0356	1.05696	1.06044	1.19591	1.06382	1.18987	1.07968
Clostridiales vadinBB60 group unidentified bacterium (relative)	1.11336	1.34041	1.05869	1.08541	1.15839	1.26465	1.19173	1.33353	1.19753
Clostridiales vadinBB60 group uncultured bacterium (relative)	1.36685	2.19872	1.35608	1.54205	1.60573	2.46713	1.32043	1.50511	1.44074
Family XIII AD3011 group (relative)	1.10699	1.24314	1.03283	1.06571	1.04548	1.23765	1.06297	1.20272	1.10096
Lachnospiraceae unidentified bacterium (relative)	1.1524	1.21381	1.07824	1.07723	1.04788	1.13493	1.0698	1.18182	1.10003
[Eubacterium] eligens group (relative)	1.18173	1.29086	1.06338	1.07509	1.0656	1.1874	1.0515	1.27609	1.16376
[Eubacterium] hallii group (relative)	1.15948	1.22407	1.07736	1.07896	1.04718	1.14348	1.06712	1.1839	1.0932
[Eubacterium] ruminantium group (relative)	1.09995	1.15669	1.12993	1.10299	1.07592	1.0835	1.04289	1.16441	1.08413
[Eubacterium] ventriosum group (relative)	1.1318	1.16548	1.09139	1.08893	1.04513	1.10815	1.08109	1.18168	1.12102
[Eubacterium] xylanophilum group (relative)	1.137	1.16895	1.0675	1.06869	1.04762	1.11701	1.06059	1.23705	1.17007
[Ruminococcus] gauvreauii group (relative)	1.14746	1.2123	1.06935	1.07881	1.04234	1.14452	1.05961	1.15984	1.07197
[Ruminococcus] torques group (relative)	1.14999	1.20471	1.07533	1.07661	1.04452	1.13042	1.06192	1.1707	1.08736
Anaerostipes (relative)	1.15372	1.22544	1.07376	1.07832	1.04841	1.14883	1.07292	1.18051	1.09217
Blautia (relative)	1.15177	1.21823	1.07357	1.07595	1.04664	1.14218	1.06874	1.18282	1.09569
Butyrivibrio (relative)	1.09171	1.14532	1.06179	1.15203	1.10089	1.13776	1	1.1251	1.07933
CAG-56 (relative)	1.16354	1.23401	1.11928	1.08226	1.06838	1.12633	1.08379	1.18296	1.11725
Coprococcus 1 (relative)	1.14572	1.22593	1.06629	1.07305	1.04645	1.15763	1.06735	1.19111	1.09917
Coprococcus 2 (relative)	1.17062	1.2069	1.08364	1.06814	1.0599	1.11567	1.04353	1.22155	1.14775
Coprococcus 3 (relative)	1.15536	1.22493	1.06609	1.07455	1.04583	1.1497	1.06066	1.18591	1.09801
Dorea (relative)	1.15708	1.21625	1.07635	1.07688	1.04741	1.1377	1.06657	1.18309	1.10106
Fusicatenibacter (relative)	1.15484	1.21387	1.07713	1.07539	1.04972	1.14331	1.08011	1.17774	1.09273
Lachnoclostridium (relative)	1.17408	1.24343	1.08819	1.10557	1.05733	1.1576	1.06385	1.1419	1.06951
Lachnospira (relative)	1.19897	1.27466	1.0836	1.08193	1.107	1.16655	1.13614	1.20058	1.12424
Lachnospiraceae FCS020 group (relative)	1.16566	1.22581	1.08984	1.08302	1.05102	1.14455	1.07588	1.16486	1.08679
Lachnospiraceae ND3007 group (relative)	1.15199	1.20973	1.08228	1.07639	1.04969	1.12886	1.05901	1.1797	1.10107
Lachnospiraceae NK4A136 group (relative)	1.13863	1.21471	1.05887	1.06573	1.05662	1.14837	1.05739	1.17273	1.08507
Lachnospiraceae UCG-001 (relative)	1.25353	1.29294	1.119	1.0804	1.10607	1.16739	1.09062	1.17082	1.09461
Lachnospiraceae UCG-004 (relative)	1.20715	1.25911	1.09671	1.1089	1.06437	1.15056	1.07529	1.17217	1.08805
Marvinbryantia (relative)	1.10685	1.2268	1.06502	1.1119	1.04991	1.18334	1.04268	1.19884	1.11427
Roseburia (relative)	1.16557	1.21028	1.08179	1.07542	1.04914	1.13037	1.06885	1.17013	1.09758
Tyzzerella 3 (relative)	1.13689	1.25386	1.05771	1.05666	1.08338	1.25466	1.08999	1.10933	1.02957
Lachnospiraceae uncultured bacterium (relative)	1.11955	1.25958	1.02054	1.08175	1.04123	1.22928	1.0452	1.17867	1.07486
Intestinibacter (relative)	1.13853	1.23844	1.03897	1.06475	1.05986	1.18248	1.08525	1.19275	1.09792
Romboutsia (relative)	1.14175	1.22561	1.04849	1.06152	1.04981	1.17357	1.07443	1.19633	1.09409
Terrisporobacter (relative)	1.15607	1.26039	1.0543	1.07288	1.07034	1.16515	1.08343	1.21057	1.11692
[Eubacterium] coprostanoligenes group (relative)	1.14758	1.229	1.0643	1.06907	1.05195	1.16263	1.08228	1.19838	1.1065
Butyricicoccus (relative)	1.16028	1.23126	1.07273	1.08005	1.04595	1.1426	1.04894	1.17383	1.08029
Faecalibacterium (relative)	1.15228	1.2176	1.07223	1.07389	1.04781	1.14168	1.06863	1.18536	1.09906
Ruminiclostridium 5 (relative)	1.14027	1.26147	1.03349	1.07093	1.03443	1.24042	1.04856	1.18144	1.06335
Ruminiclostridium 6 (relative)	1.12385	1.19789	1.1037	1.10681	1.07637	1.12518	1.11837	1.23101	1.11568
Ruminiclostridium 9 (relative)	1.14666	1.19673	1.08084	1.08002	1.05517	1.13429	1.05253	1.21061	1.12111
Ruminococcaceae NK4A214 group (relative)	1.16042	1.25827	1.07057	1.06205	1.06379	1.18937	1.04985	1.20322	1.08865
Ruminococcaceae UCG-002 (relative)	1.14639	1.22913	1.06075	1.06884	1.04818	1.15886	1.06605	1.19781	1.10439
Ruminococcaceae UCG-003 (relative)	1.14395	1.22487	1.07649	1.08685	1.05357	1.12938	1.04193	1.23101	1.1312
Ruminococcaceae UCG-004 (relative)	1.13418	1.21306	1.06432	1.07072	1.04927	1.17157	1.10666	1.17115	1.0808
Ruminococcaceae UCG-005 (relative)	1.14182	1.24942	1.06102	1.064	1.05704	1.19651	1.07653	1.21017	1.10657
Ruminococcaceae UCG-010 (relative)	1.16753	1.26534	1.08216	1.06985	1.08927	1.24366	1.06575	1.25451	1.14213
Ruminococcaceae UCG-013 (relative)	1.16232	1.21231	1.07584	1.06969	1.05395	1.12459	1.06538	1.19805	1.12225
Ruminococcaceae UCG-014 (relative)	1.12513	1.23577	1.05586	1.07653	1.04141	1.20089	1.068	1.17461	1.0622
Ruminococcus 1 (relative)	1.15822	1.22517	1.07224	1.07105	1.05085	1.14391	1.06724	1.18217	1.0891
Ruminococcus 2 (relative)	1.14251	1.19949	1.08091	1.07953	1.0479	1.12545	1.06925	1.19335	1.10687
Subdoligranulum (relative)	1.15391	1.21967	1.07426	1.07368	1.05052	1.13954	1.06734	1.1902	1.10198
Ruminococcaceae uncultured bacterium (relative)	1.16118	1.2354	1.04451	1.0365	1.06642	1.19001	1.0391	1.15474	1.08661
Erysipelatoclostridium (relative)	1.36455	1.46326	1.22898	1.32663	1.24724	1.41224	1.41813	1.58332	1.40126
Erysipelotrichaceae UCG-003 (relative)	1.14129	1.21381	1.06446	1.08122	1.03967	1.14619	1.05736	1.1757	1.08334
Holdemanella (relative)	1.25384	1.30354	1.10294	1.11047	1.06931	1.15594	1	1.11667	1.01239
Turicibacter (relative)	1.1671	1.28502	1.10907	1.06352	1.12548	1.27007	1.14299	1.33941	1.23315
Phascolarctobacterium (relative)	1.15982	1.22053	1.08074	1.0825	1.05693	1.12087	1.06704	1.24186	1.15919
Dialister (relative)	1.15938	1.22001	1.0787	1.07838	1.04886	1.14017	1.06451	1.1939	1.11478
Bilophila (relative)	1.14642	1.19723	1.09693	1.08322	1.06131	1.15504	1.15751	1.24943	1.18769
Desulfovibrio (relative)	1.17102	1.32629	1.08821	1.08545	1.09138	1.23514	1.12185	1.26975	1.1925
Parasutterella (relative)	1.19491	1.28092	1.11889	1.09596	1.07522	1.19782	1.14489	1.175	1.075
Sutterella (relative)	1.15725	1.23218	1.05714	1.06664	1.06215	1.14843	1.07338	1.19603	1.10296
Enterobacteriaceae unidentified bacterium (relative)	1.11785	1.2248	1.03054	1.06537	1.05707	1.18629	1.07408	1.21777	1.09712
Tenericutes unidentified bacterium (relative)	1.14977	1.39113	1.116	1.18543	1.06303	1.31446	1.21815	1.46797	1.37419
Mollicutes RF39 unidentified bacterium (relative)	1.11981	1.19851	1.05029	1.07491	1.04417	1.14785	1.04606	1.18286	1.08116
Mollicutes RF39 uncultured bacterium (relative)	1.1249	1.24438	1.08082	1.09337	1.04068	1.19634	1.09592	1.17174	1.03883
Akkermansia (relative)	1.15519	1.22532	1.07684	1.06948	1.06839	1.19062	1.07859	1.22927	1.13119
Methanobrevibacter (absolute)	1.15892	1.21495	1.07655	1.0783	1.05224	1.14119	1.0626	1.20277	1.12596
Bifidobacterium (absolute)	1.15243	1.2175	1.07258	1.07407	1.04777	1.14159	1.06888	1.18535	1.09903
Adlercreutzia (absolute)	1.21665	1.22568	1.16408	1.11095	1.20389	1.17998	1.12264	1.34226	1.2769
Senegalimassilia (absolute)	1.18186	1.24409	1.10382	1.10702	1.06667	1.14374	1.08088	1.15108	1.06641
Eggerthellaceae uncultured bacterium (absolute)	1.19665	1.30643	1.06142	1.07885	1.09026	1.18587	1.07163	1.21152	1.10502
Bacteroides (absolute)	1.15228	1.2176	1.07223	1.07389	1.04781	1.14168	1.06863	1.18536	1.09906
Barnesiella (absolute)	1.15041	1.21808	1.07604	1.07429	1.05147	1.13942	1.07132	1.1966	1.11247
Odoribacter (absolute)	1.16468	1.22954	1.10049	1.07463	1.06535	1.14433	1.09075	1.18094	1.1125
Muribaculaceae uncultured bacterium (absolute)	1.14551	1.2192	1.06081	1.07525	1.04277	1.14715	1.05525	1.18041	1.09043
Paraprevotella (absolute)	1.16097	1.22348	1.0709	1.0723	1.05043	1.14187	1.06012	1.18616	1.09311
Prevotella 9 (absolute)	1.16263	1.20803	1.06937	1.06481	1.04412	1.12209	1	1.17784	1.08792
Alistipes (absolute)	1.1511	1.21725	1.06918	1.07136	1.04774	1.14359	1.06838	1.18836	1.10082
Parabacteroides (absolute)	1.15167	1.21636	1.07108	1.0733	1.04772	1.14258	1.07141	1.18689	1.10058
Gastranaerophilales uncultured bacterium (absolute)	1.17563	1.34903	1.07334	1.07651	1.08129	1.22873	1.06962	1.22274	1.12326
Streptococcus (absolute)	1.15462	1.22332	1.07137	1.07493	1.04852	1.14464	1.07062	1.19515	1.10842
Christensenellaceae R-7 group (absolute)	1.14902	1.21373	1.06996	1.07236	1.04499	1.14004	1.0599	1.18538	1.09737
Clostridium sensu stricto 1 (absolute)	1.15334	1.22116	1.07103	1.07288	1.04937	1.14534	1.07134	1.1878	1.10006
Clostridiales vadinBB60 group unidentified bacterium (absolute)	1.15162	1.24371	1.04784	1.06418	1.06677	1.17926	1.0794	1.20639	1.12526
Clostridiales vadinBB60 group uncultured bacterium (absolute)	1.4101	1.91827	1.1166	1.14002	1.35277	2.38131	1.20475	1.4054	1.08883
Family XIII AD3011 group (absolute)	1.14631	1.21284	1.04884	1.06358	1.03985	1.15886	1.05313	1.18434	1.09052
Lachnospiraceae unidentified bacterium (absolute)	1.15235	1.21729	1.07272	1.07427	1.04769	1.14104	1.06849	1.18522	1.09909
[Eubacterium] eligens group (absolute)	1.15031	1.21773	1.07079	1.07466	1.04735	1.14009	1.06165	1.18347	1.09388
[Eubacterium] hallii group (absolute)	1.15242	1.21786	1.07219	1.07415	1.04762	1.14189	1.06825	1.18503	1.09869
[Eubacterium] ruminantium group (absolute)	1.1417	1.19435	1.09225	1.09144	1.04756	1.11506	1.06295	1.19621	1.11372
[Eubacterium] ventriosum group (absolute)	1.14645	1.20876	1.07561	1.07838	1.04716	1.13553	1.07488	1.1854	1.10324
[Eubacterium] xylanophilum group (absolute)	1.14911	1.2069	1.07536	1.07279	1.04871	1.13383	1.06515	1.19215	1.11145
[Ruminococcus] gauvreauii group (absolute)	1.15407	1.21868	1.07333	1.07498	1.04778	1.14095	1.06694	1.18236	1.09584
[Ruminococcus] torques group (absolute)	1.15275	1.21723	1.07283	1.07393	1.04795	1.14069	1.06848	1.185	1.09898
Anaerostipes (absolute)	1.15232	1.21745	1.07258	1.07418	1.0477	1.14138	1.06861	1.18526	1.09902
Blautia (absolute)	1.15221	1.21741	1.07248	1.07417	1.04763	1.14142	1.06845	1.18518	1.09889
Butyrivibrio (absolute)	1.18092	1.27356	1.05134	1.07788	1.06631	1.15219	1	1.17364	1.05777
CAG-56 (absolute)	1.16104	1.22236	1.0821	1.07773	1.05043	1.1334	1.06517	1.1828	1.10376
Coprococcus 1 (absolute)	1.15209	1.21658	1.07196	1.07382	1.04744	1.14087	1.06721	1.18578	1.09957
Coprococcus 2 (absolute)	1.15094	1.21194	1.07378	1.07513	1.04531	1.13512	1.06063	1.18686	1.10169
Coprococcus 3 (absolute)	1.1529	1.21926	1.07118	1.07431	1.04739	1.14292	1.06662	1.18487	1.09766
Dorea (absolute)	1.15237	1.21774	1.07216	1.07414	1.0476	1.14186	1.06828	1.18497	1.09874
Fusicatenibacter (absolute)	1.15254	1.21769	1.07273	1.07465	1.04749	1.14171	1.06853	1.18426	1.09771
Lachnoclostridium (absolute)	1.15381	1.21679	1.07779	1.07836	1.05071	1.13703	1.0771	1.18268	1.09826
Lachnospira (absolute)	1.15723	1.22422	1.07444	1.07512	1.05075	1.14111	1.06761	1.17941	1.09492
Lachnospiraceae FCS020 group (absolute)	1.15289	1.21823	1.07335	1.07508	1.04727	1.14139	1.06731	1.18258	1.09622
Lachnospiraceae ND3007 group (absolute)	1.15247	1.21678	1.07228	1.07428	1.04705	1.14134	1.06741	1.18344	1.09789
Lachnospiraceae NK4A136 group (absolute)	1.1535	1.21883	1.07092	1.07351	1.04788	1.14148	1.06571	1.18605	1.0993
Lachnospiraceae UCG-001 (absolute)	1.17101	1.23788	1.07668	1.06573	1.06236	1.1335	1.06639	1.17128	1.08729
Lachnospiraceae UCG-004 (absolute)	1.17485	1.22942	1.09289	1.09785	1.05242	1.12629	1.07016	1.20552	1.11523
Marvinbryantia (absolute)	1.13265	1.19717	1.0556	1.07028	1.04381	1.13927	1.05506	1.19253	1.10647
Roseburia (absolute)	1.15187	1.2162	1.0733	1.07506	1.04705	1.14005	1.06754	1.18148	1.09509
Tyzzerella 3 (absolute)	1.21037	1.34094	1.09157	1.08029	1.09162	1.18457	1.06888	1.17755	1.08555
Lachnospiraceae uncultured bacterium (absolute)	1.1412	1.21106	1.05619	1.06925	1.04217	1.14982	1.06417	1.19107	1.10352
Intestinibacter (absolute)	1.15157	1.21788	1.07209	1.0747	1.04797	1.14266	1.07194	1.18699	1.10068
Romboutsia (absolute)	1.1528	1.2193	1.07214	1.07354	1.04837	1.14287	1.06983	1.18624	1.09979
Terrisporobacter (absolute)	1.15015	1.22	1.07208	1.07991	1.05028	1.14358	1.07934	1.19119	1.10697
[Eubacterium] coprostanoligenes group (absolute)	1.15183	1.21679	1.07171	1.07363	1.04762	1.14149	1.06776	1.18669	1.10067
Butyricicoccus (absolute)	1.15311	1.21732	1.07225	1.0739	1.04769	1.14022	1.06615	1.18354	1.09704
Faecalibacterium (absolute)	1.15239	1.21784	1.07218	1.07413	1.04766	1.14188	1.06836	1.185	1.09878
Ruminiclostridium 5 (absolute)	1.14937	1.21748	1.06255	1.06794	1.04421	1.15157	1.05726	1.18578	1.09283
Ruminiclostridium 6 (absolute)	1.14316	1.20445	1.07982	1.08208	1.04866	1.12502	1.07941	1.19804	1.10236
Ruminiclostridium 9 (absolute)	1.14524	1.19951	1.07495	1.07457	1.04833	1.12876	1.05751	1.20014	1.11673
Ruminococcaceae NK4A214 group (absolute)	1.15226	1.2178	1.07297	1.07429	1.04742	1.14029	1.06621	1.18699	1.10032
Ruminococcaceae UCG-002 (absolute)	1.15141	1.21724	1.07076	1.0732	1.04738	1.14231	1.06751	1.18605	1.09965
Ruminococcaceae UCG-003 (absolute)	1.15109	1.21318	1.07443	1.07754	1.04742	1.12663	1.0565	1.19808	1.10616
Ruminococcaceae UCG-004 (absolute)	1.13802	1.19897	1.06534	1.07271	1.0445	1.13629	1.0657	1.18876	1.10288
Ruminococcaceae UCG-005 (absolute)	1.14961	1.21819	1.07076	1.07268	1.04756	1.14241	1.06438	1.18843	1.10154
Ruminococcaceae UCG-010 (absolute)	1.15352	1.25674	1.06993	1.06828	1.05923	1.17315	1.06153	1.21052	1.11302
Ruminococcaceae UCG-013 (absolute)	1.15267	1.21821	1.07191	1.07461	1.04733	1.14087	1.06705	1.18602	1.09929
Ruminococcaceae UCG-014 (absolute)	1.15014	1.22493	1.07382	1.07337	1.04922	1.1466	1.06572	1.19112	1.10237
Ruminococcus 1 (absolute)	1.15284	1.21728	1.07316	1.0744	1.0477	1.14096	1.06886	1.18562	1.09909
Ruminococcus 2 (absolute)	1.15066	1.21723	1.07197	1.07393	1.04747	1.14116	1.06714	1.18513	1.0972
Subdoligranulum (absolute)	1.15235	1.21748	1.07256	1.07411	1.04774	1.1413	1.06844	1.18536	1.09902
Ruminococcaceae uncultured bacterium (absolute)	1.15299	1.21539	1.07699	1.0731	1.04879	1.13805	1.06874	1.18871	1.1038
Erysipelatoclostridium (absolute)	1.14855	1.23697	1.05931	1.07512	1.07106	1.17873	1.14393	1.24888	1.13493
Erysipelotrichaceae UCG-003 (absolute)	1.15214	1.21594	1.07065	1.07296	1.04691	1.1391	1.06214	1.18429	1.09809
Holdemanella (absolute)	1.14924	1.23072	1.06019	1.08298	1.05865	1.12639	1	1.15855	1.05371
Turicibacter (absolute)	1.14539	1.22489	1.06361	1.07429	1.04551	1.15181	1.08317	1.2083	1.12214
Phascolarctobacterium (absolute)	1.15315	1.20962	1.06672	1.06925	1.0451	1.13218	1.0431	1.20504	1.11385
Dialister (absolute)	1.15461	1.21865	1.0764	1.07658	1.04716	1.14138	1.06857	1.18323	1.09772
Bilophila (absolute)	1.1555	1.21137	1.09801	1.08175	1.0571	1.13406	1.09737	1.21494	1.14417
Desulfovibrio (absolute)	1.17921	1.2932	1.11706	1.09386	1.07871	1.16387	1.11128	1.2658	1.19134
Parasutterella (absolute)	1.15843	1.23568	1.09865	1.08388	1.05621	1.15998	1.10059	1.18106	1.09463
Sutterella (absolute)	1.15046	1.21383	1.06965	1.07313	1.04747	1.13764	1.06335	1.18715	1.10101
Enterobacteriaceae unidentified bacterium (absolute)	1.1344	1.20395	1.05989	1.07423	1.04104	1.13955	1.0585	1.19474	1.10069
Tenericutes unidentified bacterium (absolute)	1.09648	1.28649	1.06851	1.12098	1.05797	1.15909	1.21259	1.46258	1.3863
Mollicutes RF39 unidentified bacterium (absolute)	1.13317	1.1963	1.07955	1.08225	1.0477	1.13379	1.07893	1.18519	1.09301
Mollicutes RF39 uncultured bacterium (absolute)	1.14469	1.21753	1.08164	1.08539	1.04532	1.13551	1.06854	1.18159	1.08314
Akkermansia (absolute)	1.14861	1.21574	1.07019	1.07147	1.0467	1.1409	1.05942	1.19028	1.1019
Total absolute abundances	1.15224	1.21742	1.07238	1.07403	1.0477	1.14146	1.06848	1.18531	1.09902
Lactate	1.1589	1.23295	1.0668	1.07708	1.04807	1.16028	1.0821	1.19143	1.10978
Acetate	1.15244	1.21825	1.07174	1.0738	1.04793	1.14213	1.06807	1.18535	1.0987
Propionate	1.15311	1.21825	1.07222	1.07471	1.04763	1.14087	1.06647	1.18581	1.09966
Isobutyrate	1.15943	1.23258	1.07078	1.07476	1.05694	1.15736	1.0694	1.18183	1.07922
Butyrate	1.15545	1.2194	1.07469	1.07509	1.04858	1.13856	1.06604	1.18987	1.10577
Isovalerate	1.1491	1.21598	1.06772	1.07299	1.04729	1.14005	1.06439	1.19575	1.10754
Valerate	1.15539	1.21867	1.06753	1.0737	1.04834	1.13465	1.04591	1.20253	1.10535
Total SCFAs	1.15241	1.21787	1.07206	1.07396	1.04782	1.14173	1.0682	1.1854	1.09902
Total BCFAs	1.15287	1.22255	1.06925	1.07286	1.05011	1.148	1.06776	1.18629	1.09219
Ratio of total BCFAs to total SCFAs	1.15108	1.22111	1.06529	1.07072	1.05273	1.15546	1.06671	1.17794	1.07447
Notes. Relative refers to relative abundances ranging from 0 to 100%. Absolute indicates log-transformed absolute abundance data (counts / gram of wet feces). Unit of metabolites: μmol / gram of wet feces. Variance inflation factor (VIF) values were generated from generalized linear models (G ~ child sex + pubertal status + child age + food Factor 1 + food Factor 2 + zBMI + antibiotics + diarrhea…

## Sheet: Table S3
Table S3. Variance in the gut microbiota beta diversity explained by behavioral measures based on redundancy analysis.
Abundance data	Reporter	Behavioral measure	Type	Sum of squares	R2%	F value	P (> F value)
Relative abundance-based Bray-Curtis dissimilarity matrix	Child	Internalizing	Simple effect	0.153547	0.923631	1.25853	0.23
		Externalizing	Simple effect	0.0687207	0.413374	0.560372	0.88
		Prosocial	Simple effect	0.144309	0.868059	1.18214	0.27
	Mother	Internalizing	Simple effect	0.241606	1.45333	1.99093	0.028
		Internalizing	Marginal effect	0.296817	1.78543	2.52448	<0.01
		Externalizing	Simple effect	0.20948	1.26008	1.72282	0.08
		Prosocial	Simple effect	0.152601	0.917937	1.2507	0.225
Absolute abundance-based Aitchison distance matrix	Child	Internalizing	Simple effect	201.36	0.770452	1.04819	0.353
		Externalizing	Simple effect	155.587	0.595311	0.808483	0.783
		Prosocial	Simple effect	172.177	0.658788	0.895262	0.631
	Mother	Internalizing	Simple effect	220.029	0.841883	1.14619	0.24
		Externalizing	Simple effect	186.353	0.71303	0.969504	0.466
		Prosocial	Simple effect	207.499	0.793939	1.08039	0.307
Notes. Simple effect indicates variance explained by solely one behavioral measure without considering any other variables (formula G ~ B; G indicates a beta diversity matrix and B refers to a behavioral measure). Marginal effect refers to variance explained by a behavioral measure after taking out variance explained by other variables (formula G ~ B + child sex + pubertal status + child age + fo…

## Sheet: Table S4
Table S4. The microbiota-behavior relations without child sex-related differences.
Outcome	Predictor	Estimate (model0)	Standard error (model0)	z value (model0)	p (>z value) (model0)	Adjusted p (model0)	Estimate (model1)	Standard error (model1)	z value (model1)	p (>z value) (model1)	Adjusted p (model1)	Estimate (model2)	Standard error (model2)	z value (model2)	p (>z value) (model2)	Adjusted p (model2)	Estimate (model3)	Standard error (model3)	z value (model3)	p (>z value) (model3)	Adjusted p (model3)
Internalizing (child)	Chao1	0.00424517	0.00262144	1.6194	0.10536	0.530201	0.0035895	0.00275068	1.30495	0.19191	0.751131	0.00297274	0.00281327	1.05669	0.290655	0.865434	0.0022396	0.00285931	0.783265	0.433472	0.992351
Internalizing (child)	Shannon diversity	0.228471	0.128731	1.77479	0.0759326	0.447914	0.214525	0.131821	1.6274	0.103652	0.556161	0.187797	0.134761	1.39355	0.163453	0.721538	0.128871	0.134514	0.958044	0.33804	0.94204
Internalizing (child)	Phylogenetic diversity	-0.00986169	0.0240022	-0.410866	0.681171	0.994434	-0.00379746	0.0242966	-0.156296	0.8758	0.995622	-0.0105018	0.0247786	-0.423825	0.671693	0.996569	-0.0207606	0.0252805	-0.82121	0.411527	0.979057
Internalizing (child)	Methanobrevibacter (relative)	0.0253104	0.0412245	0.613964	0.539239	0.990735	-0.0117988	0.0421538	-0.279899	0.779555	0.995622	-0.0193293	0.0426546	-0.45316	0.650433	0.996569	-0.0346082	0.0425657	-0.813053	0.416188	0.980402
Internalizing (child)	Bifidobacterium (relative)	-0.00122288	0.00517555	-0.236281	0.813215	0.994434	-0.0105723	0.00556775	-1.89885	0.0575838	0.445968	-0.0102761	0.00555212	-1.85085	0.0641916	0.463315	-0.00618819	0.00584479	-1.05875	0.289712	0.907173
Internalizing (child)	Adlercreutzia (relative)	0.566645	0.6766	0.837489	0.402318	0.937871	0.841327	0.673002	1.25011	0.211259	0.763891	0.76408	0.677507	1.12778	0.259412	0.856075	0.313598	0.684135	0.458387	0.646675	0.99894
Internalizing (child)	Senegalimassilia (relative)	-0.683623	0.393579	-1.73694	0.0823979	0.463062	-0.227412	0.396216	-0.57396	0.565995	0.995622	-0.137036	0.406026	-0.337506	0.735735	0.996569	-0.0154369	0.407747	-0.0378589	0.9698	0.99894
Internalizing (child)	Eggerthellaceae uncultured bacterium (relative)	-0.354444	0.322473	-1.09914	0.271706	0.831263	-0.124371	0.321471	-0.386882	0.698844	0.995622	-0.124974	0.322842	-0.387107	0.698677	0.996569	-0.291651	0.338663	-0.861184	0.389136	0.968472
Internalizing (child)	Bacteroides (relative)	0.00627676	0.0063782	0.984097	0.325068	0.882076	0.0080836	0.00666231	1.21333	0.225003	0.787476	0.00738818	0.00674669	1.09508	0.273481	0.865434	0.00566699	0.00685979	0.826118	0.408737	0.978819
Internalizing (child)	Barnesiella (relative)	0.0515899	0.051857	0.994848	0.31981	0.8819	0.0460542	0.0526942	0.87399	0.382124	0.961472	0.0404365	0.0535558	0.755035	0.450228	0.996569	-0.0209225	0.0584028	-0.358245	0.72016	0.99894
Internalizing (child)	Odoribacter (relative)	-0.0963444	0.446911	-0.215579	0.829316	0.994434	-0.028309	0.462023	-0.0612718	0.951143	0.995622	-0.106143	0.468775	-0.226427	0.820869	0.996569	-0.410516	0.493011	-0.832671	0.405031	0.976365
Internalizing (child)	Muribaculaceae uncultured bacterium (relative)	-0.0667873	0.0288498	-2.315	0.0206128	0.250102	-0.0478823	0.0291749	-1.64122	0.100753	0.547605	-0.0536815	0.029459	-1.82225	0.0684177	0.473492	-0.0564591	0.0293494	-1.92369	0.0543933	0.490888
Internalizing (child)	Paraprevotella (relative)	0.0382941	0.0519767	0.736754	0.461272	0.961831	0.0751734	0.0525101	1.4316	0.152259	0.677654	0.0711168	0.0522054	1.36225	0.173119	0.729907	0.0388891	0.0504673	0.77058	0.440956	0.994884
Internalizing (child)	Prevotella 9 (relative)	-0.00673424	0.00352593	-1.90992	0.0561438	0.41425	-0.00454752	0.00358389	-1.26888	0.204484	0.760696	-0.00383655	0.00365848	-1.04867	0.294328	0.865434	-0.00426583	0.00364306	-1.17095	0.24162	0.877194
Internalizing (child)	Alistipes (relative)	0.0762577	0.0409216	1.86351	0.062391	0.420561	0.0354296	0.0419729	0.844107	0.398609	0.968814	0.0286833	0.0425699	0.673793	0.500443	0.996569	-0.00275488	0.0432428	-0.0637072	0.949203	0.99894
Internalizing (child)	Parabacteroides (relative)	0.167794	0.0670629	2.50204	0.012348	0.188595	0.143691	0.0686102	2.09431	0.0362321	0.355529	0.13619	0.0695085	1.95932	0.0500748	0.399137	0.134889	0.0716325	1.88307	0.0596913	0.504853
Internalizing (child)	Gastranaerophilales uncultured bacterium (relative)	0.0249504	0.0659607	0.378262	0.705236	0.994434	0.0315249	0.0666259	0.473163	0.636097	0.995622	0.0291801	0.0669375	0.435931	0.662887	0.996569	0.00761646	0.0682731	0.111559	0.911173	0.99894
Internalizing (child)	Streptococcus (relative)	-0.082469	0.057377	-1.43732	0.150628	0.627807	-0.0697674	0.0519338	-1.34339	0.179145	0.728134	-0.0613357	0.0522151	-1.17467	0.240126	0.837674	-0.054354	0.0555496	-0.978477	0.327839	0.939632
Internalizing (child)	Christensenellaceae R-7 group (relative)	0.128977	0.028147	4.58227	4.59961e-06	0.00100455	0.0968935	0.0283571	3.4169	0.000633389	0.0363194	0.0949074	0.030088	3.15433	0.00160866	0.0836206	0.0718012	0.0308512	2.32734	0.0199471	0.306792
Internalizing (child)	Clostridium sensu stricto 1 (relative)	0.0757723	0.0219932	3.44526	0.000570501	0.0457416	0.0617394	0.0223667	2.76033	0.00577431	0.123638	0.0585508	0.0227029	2.579	0.00990858	0.17738	0.0262122	0.0236449	1.10857	0.267614	0.893683
Internalizing (child)	Clostridiales vadinBB60 group unidentified bacterium (relative)	0.544394	0.300074	1.8142	0.0696477	0.432132	0.354796	0.308049	1.15175	0.249423	0.820393	0.315347	0.309569	1.01867	0.308361	0.879192	0.00311986	0.325435	0.00958672	0.992351	0.99894
Internalizing (child)	Clostridiales vadinBB60 group uncultured bacterium (relative)	0.89509	0.395467	2.26337	0.0236127	0.268595	0.665124	0.404243	1.64536	0.0998964	0.547605	0.573558	0.420391	1.36435	0.172459	0.729907	0.340087	0.436462	0.77919	0.435868	0.99256
Internalizing (child)	Family XIII AD3011 group (relative)	0.620362	0.216328	2.86769	0.00413477	0.115774	0.300994	0.222762	1.35119	0.176635	0.728134	0.25519	0.228047	1.11902	0.263131	0.857729	0.12816	0.230243	0.556627	0.577782	0.99894
Internalizing (child)	Lachnospiraceae unidentified bacterium (relative)	0.00274259	0.0100562	0.272727	0.785063	0.994434	0.0129265	0.0100258	1.28932	0.197285	0.754317	0.0143578	0.0100233	1.43244	0.152018	0.689176	0.0141421	0.00995617	1.42043	0.155481	0.75495
Internalizing (child)	[Eubacterium] eligens group (relative)	0.00226007	0.0761887	0.0296641	0.976335	0.994434	0.0421491	0.0725171	0.581229	0.561086	0.995622	0.0327443	0.0736073	0.444851	0.656427	0.996569	0.00851445	0.0756212	0.112593	0.910353	0.99894
Internalizing (child)	[Eubacterium] hallii group (relative)	-0.00203674	0.0712271	-0.0285951	0.977188	0.994434	0.00934016	0.0708632	0.131805	0.895138	0.995622	0.019889	0.0710411	0.279965	0.779504	0.996569	0.0709712	0.0728718	0.973918	0.330097	0.94204
Internalizing (child)	[Eubacterium] ruminantium group (relative)	-0.455375	0.176437	-2.58095	0.00985303	0.170786	-0.317098	0.17844	-1.77705	0.0755592	0.481415	-0.326351	0.1795	-1.81811	0.0690473	0.473492	-0.260442	0.183348	-1.42048	0.155469	0.75495
Internalizing (child)	[Eubacterium] ventriosum group (relative)	0.134238	0.159924	0.839387	0.401252	0.937871	0.250107	0.164243	1.52278	0.127813	0.625883	0.242818	0.163885	1.48163	0.138438	0.666563	0.209102	0.163368	1.27994	0.200565	0.833381
Internalizing (child)	[Eubacterium] xylanophilum group (relative)	0.307818	0.186772	1.6481	0.099333	0.516532	0.245845	0.192842	1.27485	0.202363	0.760696	0.240359	0.192784	1.24678	0.21248	0.802864	0.164979	0.197935	0.833505	0.40456	0.976365
Internalizing (child)	[Ruminococcus] gauvreauii group (relative)	-0.0244276	0.11315	-0.215886	0.829077	0.994434	0.0361437	0.112039	0.322598	0.746999	0.995622	0.0564068	0.112995	0.499197	0.61764	0.996569	0.113095	0.116712	0.969011	0.33254	0.94204
Internalizing (child)	[Ruminococcus] torques group (relative)	0.150458	0.0449436	3.3477	0.000814861	0.0523428	0.184909	0.0463338	3.99081	6.58478e-05	0.0119843	0.192896	0.0468667	4.11584	3.85776e-05	0.00702113	0.193916	0.0474336	4.08815	4.34826e-05	0.00791383
Internalizing (child)	Anaerostipes (relative)	-0.0378623	0.0299188	-1.2655	0.205691	0.724564	-0.0222893	0.0303693	-0.733941	0.462984	0.995622	-0.022098	0.0303471	-0.728174	0.466507	0.996569	-0.0141072	0.029555	-0.477319	0.633135	0.99894
Internalizing (child)	Blautia (relative)	-0.00458276	0.0146237	-0.313379	0.753993	0.994434	-0.000315777	0.0149194	-0.0211656	0.983114	0.995622	-0.000237326	0.0149256	-0.0159006	0.987314	0.999799	0.0155965	0.0152715	1.02128	0.307121	0.911348
Internalizing (child)	Butyrivibrio (relative)	-0.169449	0.0899046	-1.88476	0.0594622	0.420561	-0.0710301	0.0890096	-0.798005	0.424868	0.989892	-0.0738226	0.0890994	-0.828542	0.407363	0.969365	-0.109841	0.0914884	-1.2006	0.229907	0.866917
Internalizing (child)	CAG-56 (relative)	-0.032263	0.174165	-0.185244	0.853038	0.994434	-0.00606037	0.167741	-0.0361294	0.971179	0.995622	-0.00753728	0.166801	-0.0451873	0.963958	0.996569	-0.0128896	0.170352	-0.0756644	0.939686	0.99894
Internalizing (child)	Coprococcus 1 (relative)	-0.0192354	0.186868	-0.102936	0.918014	0.994434	-0.0813103	0.184593	-0.440485	0.659586	0.995622	-0.116379	0.186569	-0.623785	0.532769	0.996569	-0.1235	0.188866	-0.653902	0.513175	0.99894
Internalizing (child)	Coprococcus 2 (relative)	0.0787392	0.0401317	1.96202	0.0497603	0.390923	0.0695233	0.0409917	1.69603	0.0898799	0.527604	0.0695301	0.0412107	1.68719	0.0915672	0.549651	0.058541	0.0412962	1.41759	0.156311	0.755272
Internalizing (child)	Coprococcus 3 (relative)	-0.0990824	0.142298	-0.696302	0.48624	0.973493	-0.0386542	0.142869	-0.270557	0.786731	0.995622	-0.0212824	0.142532	-0.149316	0.881304	0.996569	-0.0514783	0.144778	-0.355567	0.722165	0.99894
Internalizing (child)	Dorea (relative)	-0.0787527	0.0626414	-1.2572	0.208682	0.725719	-0.0665469	0.0641029	-1.03813	0.299212	0.883092	-0.0559245	0.0647273	-0.864001	0.387587	0.95803	-0.0552714	0.0630388	-0.876784	0.380604	0.968472
Internalizing (child)	Fusicatenibacter (relative)	0.0226255	0.0258774	0.874337	0.381935	0.923274	0.0160369	0.0257364	0.623121	0.533205	0.995622	0.0173523	0.0258493	0.671287	0.502038	0.996569	0.022112	0.0262496	0.842377	0.399577	0.97588
Internalizing (child)	Lachnoclostridium (relative)	0.176689	0.114014	1.54972	0.121209	0.572166	0.330909	0.117963	2.80518	0.00502878	0.117284	0.348671	0.115319	3.02353	0.0024984	0.0963904	0.346778	0.114706	3.02317	0.00250138	0.140674
Internalizing (child)	Lachnospira (relative)	-0.0629616	0.0887108	-0.70974	0.477865	0.964564	0.0247769	0.0917464	0.270059	0.787115	0.995622	0.0395594	0.0925722	0.427336	0.669135	0.996569	0.0313949	0.0967293	0.324565	0.74551	0.99894
Internalizing (child)	Lachnospiraceae FCS020 group (relative)	-0.195678	0.244906	-0.798995	0.424293	0.951314	-0.332895	0.247928	-1.34271	0.179366	0.728134	-0.287118	0.252048	-1.13914	0.254644	0.855605	-0.227566	0.255749	-0.889804	0.373571	0.968472
Internalizing (child)	Lachnospiraceae ND3007 group (relative)	0.0552355	0.0526334	1.04944	0.293977	0.850013	0.0619549	0.0537063	1.15359	0.248669	0.820382	0.0573159	0.05335	1.07434	0.282671	0.865434	0.0379391	0.0533772	0.710774	0.477224	0.99894
Internalizing (child)	Lachnospiraceae NK4A136 group (relative)	-0.0269165	0.0640769	-0.420065	0.674438	0.994434	-0.00309827	0.0621188	-0.0498766	0.960221	0.995622	-0.00238885	0.0620865	-0.0384762	0.969308	0.996569	-0.0301256	0.0634951	-0.474456	0.635175	0.99894
Internalizing (child)	Lachnospiraceae UCG-001 (relative)	-0.248329	0.18305	-1.35662	0.174901	0.672506	-0.155612	0.189013	-0.823283	0.410347	0.978231	-0.111067	0.193699	-0.573401	0.566373	0.996569	-0.117112	0.19839	-0.590313	0.554981	0.99894
Internalizing (child)	Lachnospiraceae UCG-004 (relative)	-0.642095	0.452175	-1.42001	0.155603	0.636401	-0.199858	0.450921	-0.443222	0.657605	0.995622	-0.146509	0.45273	-0.323613	0.746231	0.996569	0.00219784	0.447109	0.00491567	0.996078	0.99894
Internalizing (child)	Marvinbryantia (relative)	-1.31662	0.529943	-2.48445	0.0129753	0.188595	-1.60692	0.555214	-2.89423	0.0038009	0.112649	-1.7806	0.56692	-3.14084	0.00168466	0.0836206	-1.71507	0.573875	-2.98859	0.00280272	0.140674
Internalizing (child)	Roseburia (relative)	-0.0120948	0.0347545	-0.348005	0.727836	0.994434	-0.0078308	0.0340852	-0.229742	0.818292	0.995622	0.00207039	0.0348894	0.0593414	0.95268	0.996569	-0.000801892	0.0355494	-0.0225571	0.982004	0.99894
Internalizing (child)	Tyzzerella 3 (relative)	-0.19401	0.28325	-0.684941	0.493381	0.974271	-0.210356	0.264293	-0.795922	0.426078	0.989892	-0.216549	0.265491	-0.815654	0.414698	0.974797	-0.286659	0.275718	-1.03968	0.298489	0.90889
Internalizing (child)	Lachnospiraceae uncultured bacterium (relative)	0.323462	0.180538	1.79165	0.0731886	0.444011	0.223536	0.190017	1.1764	0.239436	0.806485	0.215659	0.19092	1.12958	0.258653	0.856075	0.166181	0.198733	0.8362	0.403042	0.97588
Internalizing (child)	Intestinibacter (relative)	0.0857718	0.0592743	1.44703	0.147888	0.62113	0.0748633	0.0632322	1.18394	0.236436	0.806485	0.0728765	0.0636452	1.14504	0.252192	0.855124	-0.00184811	0.0663764	-0.0278429	0.977787	0.99894
Internalizing (child)	Romboutsia (relative)	0.114614	0.0249149	4.60021	4.2206e-06	0.00100455	0.0989233	0.027049	3.65719	0.000254997	0.0262456	0.0960014	0.0273644	3.50825	0.000451057	0.0410732	0.0840967	0.0282069	2.98143	0.00286909	0.140674
Internalizing (child)	Terrisporobacter (relative)	0.26072	0.146886	1.77499	0.0759002	0.447914	0.38115	0.143614	2.65399	0.0079547	0.154772	0.361988	0.144781	2.50024	0.0124108	0.202277	0.239703	0.145745	1.64468	0.100036	0.624222
Internalizing (child)	[Eubacterium] coprostanoligenes group (relative)	-0.024328	0.0450135	-0.540459	0.588881	0.994434	-0.0441095	0.0454869	-0.969719	0.332187	0.921142	-0.0549724	0.0461599	-1.19091	0.233687	0.833636	-0.0570743	0.0473656	-1.20497	0.228214	0.866917
Internalizing (child)	Butyricicoccus (relative)	-0.258609	0.153898	-1.68039	0.0928809	0.498851	-0.158799	0.155768	-1.01946	0.307984	0.887737	-0.139611	0.156054	-0.894632	0.370984	0.950972	-0.106148	0.157934	-0.672105	0.501517	0.99894
Internalizing (child)	Faecalibacterium (relative)	-0.00743237	0.0104123	-0.713804	0.475349	0.963076	-0.00522924	0.0102871	-0.508329	0.611223	0.995622	-0.00334763	0.010331	-0.324038	0.745909	0.996569	-0.00258543	0.0103518	-0.249758	0.802775	0.99894
Internalizing (child)	Ruminiclostridium 5 (relative)	-0.0598108	0.125959	-0.474843	0.634899	0.994434	-0.247086	0.134423	-1.83812	0.0660441	0.468313	-0.236881	0.136421	-1.7364	0.0824934	0.518352	-0.154321	0.134693	-1.14572	0.251911	0.884522
Internalizing (child)	Ruminiclostridium 6 (relative)	-0.10715	0.147965	-0.724158	0.468969	0.961831	0.0272564	0.153987	0.177005	0.859505	0.995622	-0.00198539	0.155489	-0.0127687	0.989812	0.999799	0.0291457	0.157503	0.185048	0.853191	0.99894
Internalizing (child)	Ruminiclostridium 9 (relative)	0.0945262	0.460595	0.205226	0.837395	0.994434	-0.176817	0.469895	-0.376292	0.7067	0.995622	-0.290079	0.480642	-0.603523	0.546161	0.996569	-0.0950555	0.489775	-0.19408	0.846113	0.99894
Internalizing (child)	Ruminococcaceae NK4A214 group (relative)	0.0997178	0.0533671	1.86853	0.0616886	0.420561	0.0920836	0.0554016	1.66211	0.0964907	0.543655	0.0851355	0.0555083	1.53374	0.125093	0.631804	0.0805707	0.0557771	1.44451	0.148595	0.740068
Internalizing (child)	Ruminococcaceae UCG-002 (relative)	0.0418978	0.0326455	1.28342	0.199347	0.716089	0.0432897	0.0336882	1.28501	0.198788	0.756363	0.0373522	0.0342876	1.08938	0.275987	0.865434	0.0255221	0.0353116	0.722769	0.469822	0.99894
Internalizing (child)	Ruminococcaceae UCG-003 (relative)	-0.412081	0.321085	-1.2834	0.199351	0.716089	-0.20658	0.314724	-0.656387	0.511575	0.995622	-0.275897	0.318002	-0.867595	0.385616	0.95803	-0.175395	0.327667	-0.535285	0.592453	0.99894
Internalizing (child)	Ruminococcaceae UCG-004 (relative)	0.470867	0.264661	1.77913	0.0752179	0.447914	0.455041	0.260203	1.74879	0.0803267	0.492156	0.434038	0.261483	1.65991	0.0969326	0.563034	0.500217	0.265074	1.88708	0.0591489	0.504853
Internalizing (child)	Ruminococcaceae UCG-005 (relative)	0.121348	0.0612153	1.98232	0.0474436	0.383766	0.0890178	0.0617208	1.44227	0.149227	0.673373	0.0722817	0.0649343	1.11315	0.265643	0.858231	0.0664219	0.0663843	1.00057	0.317036	0.925678
Internalizing (child)	Ruminococcaceae UCG-010 (relative)	0.101912	0.168071	0.606361	0.544275	0.994434	0.0729559	0.170659	0.427495	0.669018	0.995622	0.0278765	0.175279	0.159041	0.873637	0.996569	-0.0325217	0.182601	-0.178102	0.858643	0.99894
Internalizing (child)	Ruminococcaceae UCG-013 (relative)	0.173565	0.191349	0.907058	0.364376	0.910081	0.253662	0.195385	1.29827	0.194194	0.754317	0.303704	0.199095	1.52542	0.127154	0.636937	0.179637	0.198294	0.905915	0.364981	0.960383
Internalizing (child)	Ruminococcaceae UCG-014 (relative)	-0.0866213	0.0515629	-1.67992	0.0929735	0.498851	-0.11556	0.0508251	-2.27368	0.0229852	0.277845	-0.133255	0.0523775	-2.54414	0.0109548	0.186916	-0.104236	0.0519978	-2.00462	0.0450037	0.438786
Internalizing (child)	Ruminococcus 1 (relative)	0.0412613	0.0425437	0.969857	0.332118	0.888903	0.0366544	0.0425214	0.862022	0.388675	0.968814	0.042096	0.0427374	0.984992	0.324628	0.890687	0.0579508	0.0431387	1.34336	0.179155	0.818568
Internalizing (child)	Ruminococcus 2 (relative)	0.0125568	0.0114902	1.09282	0.274471	0.831263	0.0129639	0.0119125	1.08826	0.276481	0.850471	0.0103214	0.0121904	0.84669	0.397168	0.965941	0.0148183	0.0124121	1.19386	0.232532	0.869086
Internalizing (child)	Subdoligranulum (relative)	0.0155453	0.0196392	0.791548	0.428624	0.951314	0.0252101	0.0195036	1.29258	0.196155	0.754317	0.0238045	0.0195397	1.21827	0.223123	0.817619	0.0198854	0.0192392	1.03359	0.30133	0.90889
Internalizing (child)	Ruminococcaceae uncultured bacterium (relative)	0.0438366	0.034796	1.25982	0.207736	0.725719	0.030716	0.0361034	0.850777	0.394893	0.968814	0.0308291	0.0363998	0.846959	0.397018	0.965941	-0.00293576	0.0374008	-0.0784947	0.937435	0.99894
Internalizing (child)	Erysipelatoclostridium (relative)	0.210566	0.249038	0.845514	0.397824	0.937871	0.112755	0.259893	0.433853	0.664395	0.995622	0.0601022	0.264967	0.226829	0.820556	0.996569	0.165739	0.27374	0.605463	0.544872	0.99894
Internalizing (child)	Erysipelotrichaceae UCG-003 (relative)	-0.0332691	0.0521543	-0.637897	0.523541	0.982313	-0.00648844	0.0526115	-0.123327	0.901848	0.995622	-0.00736367	0.0523631	-0.140627	0.888165	0.996569	0.00446979	0.0537073	0.0832249	0.933673	0.99894
Internalizing (child)	Holdemanella (relative)	-0.0787833	0.0384882	-2.04695	0.0406632	0.366977	-0.0619443	0.0372977	-1.66081	0.0967521	0.543655	-0.0551199	0.0381821	-1.44361	0.148849	0.685837	-0.0508547	0.0387472	-1.31248	0.18936	0.823828
Internalizing (child)	Turicibacter (relative)	0.307982	0.0589133	5.22772	1.71615e-07	0.000187403	0.23148	0.0642404	3.60334	0.000314157	0.0263892	0.223156	0.0671722	3.32215	0.000893274	0.0556369	0.118996	0.0726653	1.63759	0.101508	0.626788
Internalizing (child)	Phascolarctobacterium (relative)	-0.0641625	0.0658078	-0.974998	0.329561	0.888441	-0.0382576	0.0678177	-0.564125	0.572669	0.995622	-0.0436942	0.0678138	-0.644325	0.519365	0.996569	-0.0695589	0.0699924	-0.993806	0.320317	0.927816
Internalizing (child)	Dialister (relative)	-0.00509765	0.0183103	-0.278404	0.780702	0.994434	-0.0144131	0.0191306	-0.753406	0.451206	0.995622	-0.0133991	0.0190917	-0.701828	0.482787	0.996569	-0.00887046	0.0186326	-0.476071	0.634024	0.99894
Internalizing (child)	Bilophila (relative)	0.833489	0.424714	1.96247	0.0497079	0.390923	0.406822	0.427073	0.952581	0.340803	0.921142	0.358957	0.427651	0.839368	0.401263	0.969365	0.373759	0.435353	0.858521	0.390605	0.968472
Internalizing (child)	Desulfovibrio (relative)	-0.27006	0.355773	-0.759079	0.447805	0.956299	-0.229325	0.358631	-0.639444	0.522534	0.995622	-0.301187	0.365656	-0.823689	0.410116	0.969365	-0.347216	0.376199	-0.922958	0.356029	0.946653
Internalizing (child)	Parasutterella (relative)	0.412091	0.186161	2.21363	0.0268543	0.287499	0.336564	0.19343	1.73998	0.0818622	0.496238	0.336722	0.193984	1.73583	0.0825946	0.518352	0.362691	0.19788	1.83288	0.0668204	0.528753
Internalizing (child)	Sutterella (relative)	-0.268181	0.137971	-1.94374	0.0519267	0.397241	-0.161867	0.139309	-1.16192	0.245266	0.817322	-0.159918	0.139243	-1.14848	0.250771	0.853089	-0.21893	0.138863	-1.57659	0.114891	0.656862
Internalizing (child)	Enterobacteriaceae unidentified bacterium (relative)	-0.534211	0.497913	-1.0729	0.283316	0.842138	-0.586701	0.491085	-1.1947	0.232203	0.797375	-0.669213	0.494411	-1.35356	0.175878	0.733049	-0.622998	0.492709	-1.26443	0.206075	0.834018
Internalizing (child)	Tenericutes unidentified bacterium (relative)	-0.0156697	0.55511	-0.0282281	0.97748	0.994434	-0.19113	0.567994	-0.336501	0.736493	0.995622	-0.353011	0.579096	-0.60959	0.542133	0.996569	-0.0595026	0.577744	-0.102991	0.91797	0.99894
Internalizing (child)	Mollicutes RF39 unidentified bacterium (relative)	-0.770835	0.2807	-2.74611	0.00603062	0.12344	-0.719002	0.277556	-2.59047	0.00958443	0.180452	-0.753094	0.282242	-2.66825	0.00762465	0.157097	-0.694427	0.275898	-2.51697	0.011837	0.207998
Internalizing (child)	Mollicutes RF39 uncultured bacterium (relative)	-0.0810094	0.0773326	-1.04754	0.294848	0.850013	-0.0740436	0.0781235	-0.947777	0.343243	0.921142	-0.0946003	0.0796066	-1.18835	0.234696	0.833636	-0.033361	0.0799938	-0.417046	0.676645	0.99894
Internalizing (child)	Akkermansia (relative)	0.00745546	0.0134205	0.555529	0.578533	0.994434	-0.00696452	0.0138007	-0.504649	0.613805	0.995622	-0.0102105	0.0141482	-0.721684	0.470489	0.996569	-0.0131821	0.0141494	-0.931635	0.351525	0.943429
Internalizing (child)	Methanobrevibacter (absolute)	-0.000782088	0.0119404	-0.0654993	0.947776	0.994434	-0.00439025	0.01221	-0.359563	0.719174	0.995622	-0.00461202	0.0121999	-0.378039	0.705401	0.996569	-0.00547874	0.0121867	-0.449567	0.653023	0.99894
Internalizing (child)	Bifidobacterium (absolute)	-0.153333	0.0787935	-1.94601	0.0516538	0.397241	-0.278051	0.0828805	-3.35484	0.000794117	0.0412941	-0.275044	0.0829747	-3.3148	0.000917091	0.0556369	-0.215036	0.0855983	-2.51215	0.0119999	0.207998
Internalizing (child)	Adlercreutzia (absolute)	-0.000524646	0.0179334	-0.0292553	0.976661	0.994434	0.0125432	0.0183478	0.683633	0.494207	0.995622	0.00987945	0.018492	0.534254	0.593166	0.996569	-0.000218993	0.0190228	-0.0115121	0.990815	0.99894
Internalizing (child)	Senegalimassilia (absolute)	-0.0290448	0.0141045	-2.05925	0.0394699	0.360112	-0.0127848	0.0143812	-0.888993	0.374007	0.953031	-0.0099342	0.0146421	-0.678466	0.497476	0.996569	-0.00361863	0.0148089	-0.244355	0.806956	0.99894
Internalizing (child)	Eggerthellaceae uncultured bacterium (absolute)	-0.0167918	0.0141666	-1.18531	0.235895	0.762124	-0.00305599	0.0145865	-0.209508	0.834052	0.995622	-0.00435414	0.0146217	-0.297787	0.765866	0.996569	-0.0179982	0.0149208	-1.20625	0.227723	0.866917
Internalizing (child)	Bacteroides (absolute)	0.019768	0.0772743	0.255816	0.798093	0.994434	-0.0032256	0.0792403	-0.0407066	0.96753	0.995622	-0.0180758	0.080335	-0.225005	0.821976	0.996569	0.000575833	0.0793868	0.00725351	0.994213	0.99894
Internalizing (child)	Barnesiella (absolute)	0.0118324	0.0119874	0.987073	0.323607	0.882076	0.0118088	0.0122011	0.96785	0.333119	0.921142	0.00824462	0.0127219	0.648068	0.516941	0.996569	-0.00306	0.0133161	-0.229796	0.81825	0.99894
Internalizing (child)	Odoribacter (absolute)	0.00256472	0.0128905	0.198962	0.842292	0.994434	-0.00128686	0.0132452	-0.0971567	0.922602	0.995622	-0.00342249	0.0133704	-0.255975	0.79797	0.996569	-0.0161708	0.0139882	-1.15604	0.247666	0.881677
Internalizing (child)	Muribaculaceae uncultured bacterium (absolute)	-0.0249218	0.0110731	-2.25067	0.0244066	0.271959	-0.0224359	0.0114265	-1.96349	0.0495892	0.420046	-0.0232438	0.0114507	-2.0299	0.0423663	0.392068	-0.0227431	0.0115564	-1.96801	0.0490669	0.457958
Internalizing (child)	Paraprevotella (absolute)	0.0104788	0.0117149	0.894488	0.371061	0.910081	0.0143238	0.0119152	1.20214	0.229309	0.792421	0.0145467	0.0119094	1.22145	0.221917	0.817559	0.0162814	0.0119673	1.36049	0.173676	0.796867
Internalizing (child)	Prevotella 9 (absolute)	-0.0243452	0.0097343	-2.50097	0.0123855	0.188595	-0.0218129	0.00992687	-2.19736	0.0279947	0.30879	-0.0201802	0.0101412	-1.98991	0.046601	0.397877	-0.0180393	0.0104164	-1.73181	0.0833071	0.594584
Internalizing (child)	Alistipes (absolute)	0.0125824	0.0152728	0.823845	0.410027	0.939855	-0.000416673	0.015461	-0.0269499	0.9785	0.995622	-0.00234723	0.0155169	-0.151269	0.879763	0.996569	-0.0126495	0.0158363	-0.798765	0.424427	0.990329
Internalizing (child)	Parabacteroides (absolute)	0.0122339	0.0186945	0.654412	0.512847	0.980217	0.00267356	0.0189715	0.140925	0.887929	0.995622	0.00315848	0.0188903	0.167201	0.867212	0.996569	-0.000414806	0.0192992	-0.0214935	0.982852	0.99894
Internalizing (child)	Gastranaerophilales uncultured bacterium (absolute)	-0.00600129	0.016828	-0.356625	0.721372	0.994434	-0.00477805	0.0170887	-0.279602	0.779783	0.995622	-0.00673581	0.0171436	-0.392906	0.694389	0.996569	-0.01622	0.0173021	-0.937463	0.34852	0.94204
Internalizing (child)	Streptococcus (absolute)	0.00101321	0.0117035	0.0865735	0.931011	0.994434	0.00430389	0.0119841	0.359133	0.719496	0.995622	0.00493466	0.0120081	0.410943	0.681114	0.996569	0.00138315	0.0123916	0.11162	0.911124	0.99894
Internalizing (child)	Christensenellaceae R-7 group (absolute)	0.0255719	0.0165998	1.54049	0.123441	0.576341	0.0151019	0.0167898	0.899468	0.368404	0.948813	0.0113432	0.0171123	0.662869	0.507415	0.996569	0.00882035	0.0178356	0.494535	0.620928	0.99894
Internalizing (child)	Clostridium sensu stricto 1 (absolute)	0.00767533	0.0145945	0.525907	0.598953	0.994434	0.0101973	0.0148295	0.687637	0.491681	0.995622	0.00949875	0.0148356	0.640267	0.521999	0.996569	0.000104837	0.0150694	0.00695697	0.994449	0.99894
Internalizing (child)	Clostridiales vadinBB60 group unidentified bacterium (absolute)	0.0131613	0.0169861	0.774831	0.43844	0.956299	0.00941269	0.0171504	0.548832	0.58312	0.995622	0.00837838	0.0171681	0.48802	0.625536	0.996569	-0.00869496	0.0178373	-0.48746	0.625932	0.99894
Internalizing (child)	Clostridiales vadinBB60 group uncultured bacterium (absolute)	0.0510344	0.0175958	2.90038	0.00372713	0.108994	0.0458333	0.0181936	2.5192	0.0117621	0.20103	0.0425781	0.0192384	2.21318	0.0268849	0.311929	0.0243215	0.019979	1.21735	0.22347	0.866917
Internalizing (child)	Family XIII AD3011 group (absolute)	0.0111141	0.0122284	0.908873	0.363417	0.910081	0.00179934	0.0127364	0.141275	0.887653	0.995622	-0.000499994	0.0128849	-0.0388045	0.969046	0.996569	-0.00497071	0.0128626	-0.386445	0.699167	0.99894
Internalizing (child)	Lachnospiraceae unidentified bacterium (absolute)	-0.179163	0.0761048	-2.35416	0.0185648	0.238503	-0.109857	0.0766108	-1.43397	0.151581	0.677654	-0.102989	0.0770255	-1.33707	0.181199	0.748152	-0.04316	0.078714	-0.548315	0.583476	0.99894
Internalizing (child)	[Eubacterium] eligens group (absolute)	0.00162331	0.011579	0.140195	0.888506	0.994434	0.0149167	0.0118032	1.26378	0.206308	0.760696	0.0143548	0.0118094	1.21554	0.224159	0.818053	0.0133407	0.012026	1.10933	0.26729	0.893683
Internalizing (child)	[Eubacterium] hallii group (absolute)	-0.0739822	0.0417289	-1.77292	0.0762412	0.447914	-0.0591267	0.0435339	-1.35818	0.174408	0.724158	-0.0521268	0.0439694	-1.18552	0.23581	0.833636	-0.0527653	0.0472529	-1.11666	0.264141	0.890789
Internalizing (child)	[Eubacterium] ruminantium group (absolute)	-0.0289482	0.0125628	-2.30427	0.0212073	0.251721	-0.0194767	0.0130874	-1.4882	0.136698	0.646395	-0.0215785	0.0131753	-1.6378	0.101464	0.571409	-0.0161938	0.013356	-1.21247	0.225332	0.866917
Internalizing (child)	[Eubacterium] ventriosum group (absolute)	0.00271322	0.0125467	0.216249	0.828794	0.994434	0.0136284	0.0130952	1.04071	0.298009	0.883092	0.0133879	0.0130792	1.0236	0.306025	0.877111	0.0161353	0.0131634	1.22577	0.220284	0.862188
Internalizing (child)	[Eubacterium] xylanophilum group (absolute)	0.00712259	0.0113284	0.628738	0.52952	0.983395	0.000644244	0.0115197	0.0559255	0.955401	0.995622	-0.000425346	0.011556	-0.0368073	0.970639	0.996569	-0.00417221	0.0116615	-0.357776	0.720511	0.99894
Internalizing (child)	[Ruminococcus] gauvreauii group (absolute)	-0.0437274	0.0155281	-2.81602	0.00486221	0.118511	-0.0293349	0.0157821	-1.85875	0.0630632	0.465304	-0.0264698	0.0161112	-1.64295	0.100394	0.570992	-0.0212878	0.0165968	-1.28264	0.199617	0.833381
Internalizing (child)	[Ruminococcus] torques group (absolute)	0.0294814	0.0557709	0.528616	0.597072	0.994434	0.0471734	0.05776	0.816714	0.414092	0.978763	0.0557953	0.0579142	0.963413	0.33534	0.905613	0.0652062	0.0616155	1.05828	0.28993	0.907173
Internalizing (child)	Anaerostipes (absolute)	-0.203743	0.0908107	-2.2436	0.0248581	0.274192	-0.182933	0.0898505	-2.03597	0.041753	0.388814	-0.183851	0.0900006	-2.04277	0.0410753	0.387904	-0.113917	0.0911977	-1.24912	0.211621	0.840777
Internalizing (child)	Blautia (absolute)	-0.257373	0.102481	-2.51142	0.0120245	0.188595	-0.238921	0.102668	-2.32711	0.0199592	0.265459	-0.240206	0.102907	-2.3342	0.0195852	0.274193	-0.124652	0.106994	-1.16503	0.244006	0.878838
Internalizing (child)	Butyrivibrio (absolute)	-0.0200121	0.0165903	-1.20625	0.227721	0.749009	-0.00693334	0.0168126	-0.41239	0.680053	0.995622	-0.00661497	0.0168063	-0.393601	0.693876	0.996569	-0.00647575	0.0169206	-0.382715	0.701931	0.99894
Internalizing (child)	CAG-56 (absolute)	0.00454846	0.0113248	0.401638	0.687951	0.994434	0.0133029	0.0115859	1.14819	0.250888	0.82261	0.0149301	0.0116486	1.28171	0.199946	0.782248	0.014153	0.011702	1.20945	0.22649	0.866917
Internalizing (child)	Coprococcus 1 (absolute)	0.0461001	0.0292131	1.57806	0.114551	0.555956	0.049198	0.029417	1.67243	0.094439	0.540781	0.0488555	0.0293077	1.66699	0.0955165	0.557775	0.0399126	0.0302755	1.31831	0.187399	0.823828
Internalizing (child)	Coprococcus 2 (absolute)	-0.0204164	0.0112171	-1.82011	0.0687419	0.432132	-0.020272	0.0114164	-1.77568	0.0757851	0.481415	-0.0212957	0.0114498	-1.85992	0.0628971	0.459418	-0.0193557	0.0115804	-1.67142	0.0946378	0.612021
Internalizing (child)	Coprococcus 3 (absolute)	-0.057169	0.0213895	-2.67276	0.00752303	0.146699	-0.0399586	0.0223669	-1.7865	0.0740176	0.481415	-0.0352147	0.0229878	-1.53189	0.125551	0.631804	-0.0291372	0.0234106	-1.24461	0.213274	0.840777
Internalizing (child)	Dorea (absolute)	-0.0906036	0.0392857	-2.30627	0.0210954	0.251721	-0.077654	0.0414658	-1.87272	0.0611066	0.457044	-0.0707338	0.0420202	-1.68333	0.0923114	0.550842	-0.0771229	0.0445052	-1.7329	0.0831142	0.594584
Internalizing (child)	Fusicatenibacter (absolute)	-0.115429	0.0256682	-4.49696	6.89316e-06	0.00125455	-0.0900276	0.0274583	-3.2787	0.00104286	0.0474502	-0.0857188	0.0284623	-3.01167	0.00259817	0.0963904	-0.0567722	0.030108	-1.88562	0.0593463	0.504853
Internalizing (child)	Lachnoclostridium (absolute)	0.00842194	0.0113396	0.742701	0.457662	0.961424	0.0210675	0.0115947	1.817	0.0692177	0.472923	0.021929	0.011607	1.8893	0.058852	0.446101	0.0232715	0.011639	1.99945	0.0455599	0.439828
Internalizing (child)	Lachnospira (absolute)	0.00350798	0.0119617	0.293268	0.769318	0.994434	0.0153867	0.0122086	1.26032	0.207556	0.760696	0.0172499	0.0122908	1.40347	0.160476	0.715263	0.0143101	0.0123981	1.15422	0.248411	0.881677
Internalizing (child)	Lachnospiraceae FCS020 group (absolute)	-0.0335878	0.0152743	-2.19897	0.0278802	0.28818	-0.0283586	0.0153506	-1.84739	0.0646903	0.467826	-0.0268276	0.015439	-1.73765	0.0822728	0.518352	-0.0207309	0.0158484	-1.30808	0.190847	0.826421
Internalizing (child)	Lachnospiraceae ND3007 group (absolute)	-0.0223569	0.0173028	-1.2921	0.196323	0.714608	-0.0276769	0.0175301	-1.57883	0.114376	0.578891	-0.0242855	0.0178648	-1.35941	0.174017	0.730872	-0.0195164	0.0181261	-1.0767	0.281614	0.897921
Internalizing (child)	Lachnospiraceae NK4A136 group (absolute)	-0.0448992	0.0141562	-3.1717	0.00151549	0.0689549	-0.0362769	0.0144967	-2.50243	0.0123343	0.20103	-0.0340056	0.0147931	-2.29874	0.0215195	0.286576	-0.0384415	0.0150972	-2.54627	0.0108881	0.204063
Internalizing (child)	Lachnospiraceae UCG-001 (absolute)	-0.00670616	0.0120019	-0.558759	0.576326	0.994434	-0.000444814	0.0122217	-0.0363955	0.970967	0.995622	0.00251364	0.0124422	0.202026	0.839897	0.996569	-0.00192224	0.0126248	-0.152259	0.878983	0.99894
Internalizing (child)	Lachnospiraceae UCG-004 (absolute)	-0.00725195	0.0131101	-0.553157	0.580156	0.994434	0.00777767	0.0133119	0.584263	0.559043	0.995622	0.00867406	0.0133241	0.651004	0.515044	0.996569	0.0146439	0.0134718	1.087	0.277036	0.897921
Internalizing (child)	Marvinbryantia (absolute)	-0.0242904	0.0131884	-1.8418	0.0655049	0.427686	-0.0337235	0.013776	-2.44799	0.0143656	0.219024	-0.038979	0.0140938	-2.76569	0.00568021	0.126207	-0.0387947	0.0140928	-2.7528	0.00590876	0.162034
Internalizing (child)	Roseburia (absolute)	-0.0291609	0.0168375	-1.7319	0.0832907	0.464048	-0.0129603	0.0171328	-0.756466	0.44937	0.995622	-0.00966016	0.0174377	-0.553983	0.579591	0.996569	0.000918853	0.0179969	0.0510563	0.959281	0.99894
Internalizing (child)	Tyzzerella 3 (absolute)	-0.0258268	0.0171244	-1.50819	0.131506	0.593406	-0.0172944	0.0172912	-1.00019	0.31722	0.902501	-0.0179484	0.0172856	-1.03835	0.299109	0.871004	-0.0277437	0.0174945	-1.58585	0.112774	0.655048
Internalizing (child)	Lachnospiraceae uncultured bacterium (absolute)	0.0162503	0.0114859	1.4148	0.157127	0.636984	0.00330253	0.0118124	0.279582	0.779799	0.995622	0.00161807	0.011894	0.136041	0.891789	0.996569	-0.0015351	0.0119091	-0.128901	0.897436	0.99894
Internalizing (child)	Intestinibacter (absolute)	-0.016059	0.0137589	-1.16718	0.243139	0.774075	-0.0114167	0.013841	-0.82485	0.409457	0.978231	-0.0122372	0.013857	-0.883105	0.37718	0.957861	-0.0146577	0.0139461	-1.05102	0.293248	0.90889
Internalizing (child)	Romboutsia (absolute)	-0.013911	0.0202224	-0.687902	0.491515	0.973493	-0.0223924	0.0204205	-1.09657	0.272831	0.843411	-0.022195	0.0204158	-1.08715	0.276971	0.865434	-0.0267479	0.0206392	-1.29598	0.194984	0.831726
Internalizing (child)	Terrisporobacter (absolute)	-0.00794054	0.0118773	-0.668549	0.503783	0.977518	0.00749505	0.0124277	0.603093	0.546447	0.995622	0.00775555	0.0124299	0.623943	0.532665	0.996569	0.00641821	0.0125651	0.510796	0.609494	0.99894
Internalizing (child)	[Eubacterium] coprostanoligenes group (absolute)	0.0130262	0.0192113	0.67805	0.49774	0.977518	0.0133262	0.0197309	0.675399	0.499422	0.995622	0.0108534	0.0197952	0.548281	0.583499	0.996569	-2.86876e-05	0.0202655	-0.00141559	0.998871	0.99894
Internalizing (child)	Butyricicoccus (absolute)	-0.0391053	0.0134821	-2.90053	0.00372535	0.108994	-0.0326121	0.0135667	-2.40383	0.0162242	0.232553	-0.0307182	0.0137435	-2.2351	0.0254105	0.309996	-0.0317387	0.0139579	-2.2739	0.0229722	0.334475
Internalizing (child)	Faecalibacterium (absolute)	-0.0878455	0.0352852	-2.48959	0.0127892	0.188595	-0.0716478	0.0376841	-1.90127	0.0572662	0.445968	-0.0649751	0.0383632	-1.69368	0.0903258	0.547977	-0.0698651	0.0405699	-1.72209	0.0850524	0.603099
Internalizing (child)	Ruminiclostridium 5 (absolute)	0.0217148	0.0122502	1.77261	0.076293	0.447914	0.00413427	0.0128055	0.322851	0.746808	0.995622	0.00340816	0.0128177	0.265894	0.790321	0.996569	0.00386119	0.0129525	0.298104	0.765624	0.99894
Internalizing (child)	Ruminiclostridium 6 (absolute)	-0.0108334	0.0118932	-0.910894	0.362351	0.910081	-0.00461428	0.0122173	-0.377683	0.705666	0.995622	-0.00665519	0.0123024	-0.540967	0.58853	0.996569	0.00139117	0.0126829	0.109689	0.912656	0.99894
Internalizing (child)	Ruminiclostridium 9 (absolute)	0.00979772	0.0123228	0.795089	0.426562	0.951314	0.00239962	0.0125615	0.19103	0.848502	0.995622	-0.000877963	0.0128543	-0.0683011	0.945546	0.996569	0.000528509	0.0129793	0.0407192	0.96752	0.99894
Internalizing (child)	Ruminococcaceae NK4A214 group (absolute)	0.00685301	0.0150648	0.454903	0.649179	0.994434	0.00751367	0.015109	0.497298	0.618979	0.995622	0.00617085	0.0151457	0.407433	0.68369	0.996569	0.0075746	0.0153625	0.493056	0.621973	0.99894
Internalizing (child)	Ruminococcaceae UCG-002 (absolute)	0.00372887	0.0233377	0.159778	0.873056	0.994434	-0.00824528	0.0240748	-0.342486	0.731985	0.995622	-0.00936944	0.0239756	-0.39079	0.695953	0.996569	-0.0187833	0.0241763	-0.776931	0.437199	0.99256
Internalizing (child)	Ruminococcaceae UCG-003 (absolute)	-0.0168576	0.0116217	-1.45052	0.146912	0.620652	-0.00724236	0.0117533	-0.616196	0.537765	0.995622	-0.00928349	0.0118333	-0.784522	0.432734	0.986525	-0.00581898	0.0120729	-0.481985	0.629817	0.99894
Internalizing (child)	Ruminococcaceae UCG-004 (absolute)	0.00920201	0.0115268	0.798315	0.424688	0.951314	0.0132392	0.0117052	1.13105	0.258033	0.828741	0.0117318	0.0117875	0.995268	0.319606	0.888065	0.011103	0.0118131	0.939885	0.347276	0.94204
Internalizing (child)	Ruminococcaceae UCG-005 (absolute)	0.00393475	0.0123719	0.31804	0.750455	0.994434	0.00549068	0.0125343	0.438053	0.661348	0.995622	0.0015133	0.0129783	0.116602	0.907175	0.996569	-0.00682337	0.0132614	-0.514529	0.606882	0.99894
Internalizing (child)	Ruminococcaceae UCG-010 (absolute)	0.00912047	0.0122845	0.74244	0.457821	0.961424	0.00694594	0.0125934	0.551552	0.581255	0.995622	0.00365894	0.0129118	0.28338	0.776885	0.996569	-0.00260541	0.0130803	-0.199186	0.842117	0.99894
Internalizing (child)	Ruminococcaceae UCG-013 (absolute)	-0.0372623	0.0128689	-2.89552	0.0037853	0.108994	-0.0321898	0.0131766	-2.44294	0.0145681	0.219024	-0.0311548	0.0132128	-2.35793	0.0183771	0.269949	-0.0296894	0.0133112	-2.2304	0.0257208	0.35109
Internalizing (child)	Ruminococcaceae UCG-014 (absolute)	-0.00634966	0.010898	-0.582643	0.560134	0.994434	-0.00988714	0.0111019	-0.890583	0.373153	0.953031	-0.0139668	0.0114234	-1.22265	0.221462	0.817559	-0.0151271	0.0115202	-1.31308	0.189155	0.823828
Internalizing (child)	Ruminococcus 1 (absolute)	-0.0849327	0.0217374	-3.90721	9.33697e-05	0.0113289	-0.0996895	0.0230176	-4.33102	1.4842e-05	0.00405185	-0.0975327	0.0231924	-4.20538	2.60644e-05	0.00569247	-0.0714808	0.0244339	-2.92548	0.00343927	0.140674
Internalizing (child)	Ruminococcus 2 (absolute)	0.000365343	0.0142144	0.0257024	0.979495	0.994434	0.00562992	0.0143169	0.393236	0.694145	0.995622	0.00308181	0.0144589	0.213143	0.831216	0.996569	0.00906461	0.0146713	0.617848	0.536676	0.99894
Internalizing (child)	Subdoligranulum (absolute)	-0.231864	0.0934808	-2.48034	0.0131256	0.188595	-0.190111	0.0957791	-1.98489	0.0471566	0.420046	-0.190442	0.0954804	-1.99456	0.0460906	0.397877	-0.110173	0.0956374	-1.15199	0.249325	0.881677
Internalizing (child)	Ruminococcaceae uncultured bacterium (absolute)	-0.00186043	0.0111557	-0.166769	0.867552	0.994434	-0.0107522	0.0114266	-0.940981	0.346714	0.925015	-0.0119916	0.0114804	-1.04453	0.296243	0.865434	-0.0114182	0.011453	-0.996958	0.318785	0.925832
Internalizing (child)	Erysipelatoclostridium (absolute)	0.0117739	0.0174692	0.673979	0.500325	0.977518	0.00764204	0.0175209	0.436167	0.662716	0.995622	0.00447248	0.0177465	0.252021	0.801025	0.996569	0.00121572	0.0181838	0.0668575	0.946695	0.99894
Internalizing (child)	Erysipelotrichaceae UCG-003 (absolute)	0.0314724	0.0211768	1.48617	0.137234	0.599438	0.0446395	0.0213782	2.08809	0.0367901	0.355529	0.0487375	0.0215011	2.26675	0.0234055	0.293779	0.03947	0.0223866	1.7631	0.0778829	0.570793
Internalizing (child)	Holdemanella (absolute)	-0.0375662	0.0136637	-2.74934	0.00597148	0.12344	-0.019382	0.0140569	-1.37883	0.167949	0.705385	-0.0183304	0.014113	-1.29883	0.194002	0.775385	-0.0196488	0.0144354	-1.36115	0.173467	0.796867
Internalizing (child)	Turicibacter (absolute)	-0.00261945	0.0123697	-0.211763	0.832292	0.994434	-0.00891114	0.0126297	-0.705569	0.480456	0.995622	-0.0101516	0.012674	-0.800977	0.423145	0.97897	-0.0124498	0.0129531	-0.961146	0.336479	0.94204
Internalizing (child)	Phascolarctobacterium (absolute)	-0.00351929	0.0111093	-0.316788	0.751405	0.994434	-0.00543116	0.0111617	-0.486591	0.626548	0.995622	-0.00555684	0.0111638	-0.497756	0.618656	0.996569	-0.00731852	0.0113429	-0.645207	0.518793	0.99894
Internalizing (child)	Dialister (absolute)	-0.013143	0.0108074	-1.21612	0.22394	0.741257	-0.020057	0.0111936	-1.79183	0.0731603	0.481415	-0.0196598	0.0112181	-1.7525	0.0796873	0.511121	-0.0106928	0.0113808	-0.939548	0.34745	0.94204
Internalizing (child)	Bilophila (absolute)	0.0205852	0.0119892	1.71698	0.0859835	0.476619	0.0147053	0.0121573	1.20959	0.226436	0.787476	0.0138309	0.012179	1.13564	0.256108	0.856075	0.0134871	0.012374	1.08996	0.275732	0.897921
Internalizing (child)	Desulfovibrio (absolute)	-0.00711046	0.014446	-0.492209	0.622572	0.994434	-0.00387782	0.01461	-0.265423	0.790684	0.995622	-0.00749868	0.0148691	-0.504312	0.614042	0.996569	-0.0111103	0.0155578	-0.714133	0.475145	0.99894
Internalizing (child)	Parasutterella (absolute)	0.0386467	0.0128869	2.99891	0.00270949	0.100672	0.0303106	0.0132452	2.28842	0.0221131	0.277845	0.0294219	0.0132685	2.21742	0.0265941	0.311929	0.0294272	0.0134262	2.19177	0.0283958	0.364802
Internalizing (child)	Sutterella (absolute)	-0.0181304	0.0117101	-1.54826	0.121559	0.572166	-0.00605224	0.0119243	-0.507554	0.611766	0.995622	-0.00592961	0.0119102	-0.49786	0.618583	0.996569	-0.0106316	0.0121079	-0.878078	0.379901	0.968472
Internalizing (child)	Enterobacteriaceae unidentified bacterium (absolute)	-0.031659	0.0169867	-1.86375	0.0623565	0.420561	-0.0306021	0.0170831	-1.79137	0.0732346	0.481415	-0.0331791	0.0171895	-1.93019	0.053583	0.420954	-0.0288965	0.0172927	-1.67102	0.0947176	0.612021
Internalizing (child)	Tenericutes unidentified bacterium (absolute)	-0.0112547	0.018812	-0.59827	0.54966	0.994434	-0.0193067	0.0191864	-1.00627	0.314285	0.898427	-0.0235626	0.0194087	-1.21402	0.22474	0.818053	-0.011091	0.0199612	-0.555628	0.578465	0.99894
Internalizing (child)	Mollicutes RF39 unidentified bacterium (absolute)	-0.0265586	0.0148471	-1.78881	0.0736452	0.444312	-0.0252304	0.0149973	-1.68233	0.0925049	0.537087	-0.0280029	0.0151468	-1.84877	0.0644908	0.463315	-0.0221391	0.0151894	-1.45754	0.144969	0.729211
Internalizing (child)	Mollicutes RF39 uncultured bacterium (absolute)	-0.0222163	0.0110685	-2.00717	0.0447315	0.383766	-0.0202065	0.0111238	-1.81651	0.0692928	0.472923	-0.0237	0.0113168	-2.09423	0.0362391	0.356514	-0.0131869	0.0116156	-1.13527	0.256261	0.885798
Internalizing (child)	Akkermansia (absolute)	-0.000905135	0.0105012	-0.0861932	0.931313	0.994434	-0.00373853	0.0105285	-0.355086	0.722525	0.995622	-0.00654974	0.0107416	-0.609753	0.542025	0.996569	-0.00907601	0.010829	-0.838119	0.401964	0.97588
Internalizing (child)	Total absolute abundances	-0.330053	0.116572	-2.83132	0.00463563	0.118511	-0.335212	0.117433	-2.85448	0.00431067	0.117284	-0.343095	0.118235	-2.90181	0.00371012	0.106616	-0.245318	0.121562	-2.01804	0.0435867	0.43446
Internalizing (child)	Lactate	-0.00910236	0.0121951	-0.746395	0.455429	0.961424	-0.0110883	0.0129651	-0.855242	0.392417	0.968814	-0.00892697	0.0130945	-0.681733	0.495408	0.996569	-0.011317	0.0130037	-0.870293	0.38414	0.968472
Internalizing (child)	Acetate	-0.00331957	0.00327651	-1.01314	0.310992	0.873017	-0.000868851	0.00336258	-0.258388	0.796108	0.995622	-0.000596924	0.00336475	-0.177405	0.85919	0.996569	-0.00231563	0.00331968	-0.697546	0.485461	0.99894
Internalizing (child)	Propionate	-0.0145264	0.00837114	-1.73529	0.0826897	0.463062	-0.00596888	0.00816334	-0.731181	0.464669	0.995622	-0.00478025	0.00820781	-0.582403	0.560295	0.996569	-0.00637628	0.00812954	-0.784335	0.432844	0.992351
Internalizing (child)	Isobutyrate	-0.00910959	0.0101627	-0.896375	0.370052	0.910081	-0.00200623	0.0103035	-0.194714	0.845617	0.995622	-0.00168732	0.0102654	-0.164369	0.86944	0.996569	-0.00261046	0.0105144	-0.248275	0.803921	0.99894
Internalizing (child)	Butyrate	-0.00490385	0.00709501	-0.691168	0.48946	0.973493	-0.00331089	0.00743585	-0.445261	0.656131	0.995622	-0.00283248	0.0074353	-0.38095	0.70324	0.996569	-0.00463938	0.00739727	-0.627175	0.530545	0.99894
Internalizing (child)	Isovalerate	-0.0109155	0.0317604	-0.343681	0.731086	0.994434	0.00556144	0.0314793	0.17667	0.859768	0.995622	0.00210685	0.0316801	0.066504	0.946977	0.996569	-0.0154865	0.0316349	-0.48954	0.62446	0.99894
Internalizing (child)	Valerate	-0.0478917	0.048712	-0.983161	0.325528	0.882076	-0.0155082	0.049309	-0.31451	0.753134	0.995622	-0.0189364	0.0493159	-0.383981	0.700992	0.996569	-0.0329418	0.0496619	-0.66332	0.507125	0.99894
Internalizing (child)	Total SCFAs	-0.00283552	0.00196648	-1.44193	0.149323	0.624754	-0.0010184	0.0019841	-0.513282	0.607754	0.995622	-0.00077824	0.00199023	-0.39103	0.695775	0.996569	-0.00153816	0.00195194	-0.788015	0.430688	0.992351
Internalizing (child)	Total BCFAs	-0.00825878	0.00910877	-0.906684	0.364574	0.910081	-0.0011729	0.0093356	-0.125638	0.900019	0.995622	-0.00121445	0.00931592	-0.130362	0.89628	0.996569	-0.0034936	0.00948386	-0.368373	0.712595	0.99894
Internalizing (child)	Ratio of total BCFAs to total SCFAs	-0.221613	0.166727	-1.3292	0.183783	0.684953	-0.134825	0.171123	-0.787882	0.430766	0.994495	-0.143991	0.171641	-0.838909	0.401521	0.969365	-0.145652	0.171948	-0.847071	0.396956	0.974102
Externalizing (child)	Chao1	0.0029107	0.00214249	1.35856	0.174286	0.672506	0.00390723	0.00222837	1.7534	0.0795327	0.490676	0.00435648	0.00228177	1.90925	0.0562293	0.435617	0.00433485	0.00229981	1.88488	0.0594465	0.504853
Externalizing (child)	Shannon diversity	0.0158467	0.101492	0.156136	0.875925	0.994434	0.00310752	0.103036	0.0301596	0.97594	0.995622	0.0154782	0.104986	0.147431	0.882792	0.996569	0.0136113	0.105144	0.129454	0.896998	0.99894
Externalizing (child)	Phylogenetic diversity	0.00677267	0.0193775	0.349512	0.726705	0.994434	0.013317	0.019501	0.68289	0.494676	0.995622	0.0159338	0.0198366	0.803251	0.42183	0.978001	0.0155368	0.0200384	0.775352	0.438132	0.992614
Externalizing (child)	Methanobrevibacter (relative)	0.0106793	0.034496	0.309581	0.75688	0.994434	-0.00613077	0.0348492	-0.175923	0.860354	0.995622	-0.00407734	0.0349751	-0.116578	0.907194	0.996569	-0.00398016	0.0350925	-0.113419	0.909698	0.99894
Externalizing (child)	Bifidobacterium (relative)	-0.00192544	0.00422763	-0.455442	0.648791	0.994434	-0.00677283	0.00443951	-1.52558	0.127114	0.625883	-0.00681291	0.00444593	-1.53239	0.125425	0.631804	-0.00690094	0.00457209	-1.50936	0.131206	0.714396
Externalizing (child)	Adlercreutzia (relative)	0.36554	0.565037	0.646931	0.517676	0.980217	0.292887	0.578722	0.506093	0.612792	0.995622	0.339443	0.582104	0.583131	0.559805	0.996569	0.353746	0.599858	0.589716	0.555381	0.99894
Externalizing (child)	Senegalimassilia (relative)	0.0319752	0.280699	0.113913	0.909307	0.994434	0.10696	0.290487	0.36821	0.712717	0.995622	0.0716523	0.296611	0.24157	0.809114	0.996569	0.0740457	0.298792	0.247817	0.804276	0.99894
Externalizing (child)	Eggerthellaceae uncultured bacterium (relative)	-0.706418	0.289598	-2.4393	0.0147157	0.203411	-0.721514	0.292226	-2.46902	0.0135482	0.21699	-0.7204	0.291538	-2.47104	0.0134722	0.210167	-0.739621	0.294077	-2.51505	0.0119014	0.207998
Externalizing (child)	Bacteroides (relative)	-0.000267139	0.00541667	-0.049318	0.960666	0.994434	-0.00326421	0.00564426	-0.578324	0.563045	0.995622	-0.00300957	0.00564262	-0.533364	0.593782	0.996569	-0.00293863	0.00568015	-0.517351	0.604911	0.99894
Externalizing (child)	Barnesiella (relative)	-0.215973	0.0591033	-3.65416	0.000258026	0.0281765	-0.208555	0.0591809	-3.52403	0.000425034	0.0309425	-0.207866	0.0598691	-3.47201	0.000516585	0.0410732	-0.222295	0.0621971	-3.57404	0.000351514	0.0496782
Externalizing (child)	Odoribacter (relative)	-0.750379	0.39181	-1.91516	0.0554717	0.41425	-0.757992	0.396524	-1.91159	0.0559286	0.445968	-0.740387	0.398392	-1.85844	0.0631069	0.459418	-0.748526	0.403115	-1.85685	0.0633319	0.52484
Externalizing (child)	Muribaculaceae uncultured bacterium (relative)	-0.00181144	0.0195069	-0.0928616	0.926014	0.994434	0.0101496	0.0198314	0.511795	0.608795	0.995622	0.0122491	0.0200528	0.610845	0.541302	0.996569	0.0116244	0.0202453	0.574176	0.565849	0.99894
Externalizing (child)	Paraprevotella (relative)	0.0429112	0.0418146	1.02623	0.304785	0.862242	0.0430014	0.0431844	0.995763	0.319365	0.905836	0.0438465	0.0434115	1.01002	0.312486	0.882826	0.0431171	0.0437483	0.985571	0.324344	0.932061
Externalizing (child)	Prevotella 9 (relative)	0.0016494	0.00253301	0.651163	0.514941	0.980217	0.00358207	0.00258024	1.38827	0.165055	0.698948	0.00339085	0.00263429	1.28719	0.198026	0.782248	0.00333382	0.00266027	1.25319	0.210137	0.840549
Externalizing (child)	Alistipes (relative)	-0.0351633	0.036519	-0.962876	0.33561	0.896053	-0.0568675	0.03761	-1.51203	0.130526	0.625973	-0.0548557	0.0378433	-1.44955	0.147184	0.68104	-0.0558838	0.0381208	-1.46597	0.142658	0.729211
Externalizing (child)	Parabacteroides (relative)	-0.0104119	0.059654	-0.174538	0.861443	0.994434	-0.0237677	0.0604841	-0.392958	0.694351	0.995622	-0.020489	0.0605283	-0.338503	0.734984	0.996569	-0.0193171	0.06067	-0.318395	0.750185	0.99894
Externalizing (child)	Gastranaerophilales uncultured bacterium (relative)	-0.0592172	0.0638694	-0.927161	0.353843	0.910081	-0.0638717	0.0645543	-0.989427	0.322454	0.909871	-0.062601	0.0644674	-0.971049	0.331524	0.90274	-0.0661681	0.0653857	-1.01197	0.311554	0.914562
Externalizing (child)	Streptococcus (relative)	-0.050383	0.0427593	-1.17829	0.238679	0.768843	-0.0483956	0.0416716	-1.16136	0.245496	0.817322	-0.0539034	0.0423541	-1.27268	0.20313	0.78659	-0.0555659	0.0428756	-1.29598	0.194983	0.831726
Externalizing (child)	Christensenellaceae R-7 group (relative)	0.00894237	0.0257728	0.346969	0.728615	0.994434	0.00430277	0.0263677	0.163183	0.870374	0.995622	0.00950147	0.0274511	0.346124	0.72925	0.996569	0.00923666	0.0278099	0.332136	0.739786	0.99894
Externalizing (child)	Clostridium sensu stricto 1 (relative)	0.0288194	0.0203886	1.4135	0.157508	0.636984	0.0301264	0.0212013	1.42097	0.155325	0.678119	0.0314925	0.0212938	1.47895	0.139153	0.666563	0.0323823	0.0219332	1.47641	0.139835	0.723694
Externalizing (child)	Clostridiales vadinBB60 group unidentified bacterium (relative)	0.32675	0.257389	1.26948	0.20427	0.724564	0.316392	0.262124	1.20703	0.227421	0.788392	0.329337	0.263039	1.25205	0.210553	0.798345	0.344447	0.2692	1.27952	0.200714	0.833381
Externalizing (child)	Clostridiales vadinBB60 group uncultured bacterium (relative)	0.546607	0.354884	1.54024	0.123502	0.576341	0.527024	0.361032	1.45977	0.144353	0.660024	0.60771	0.368617	1.64862	0.0992248	0.570281	0.622825	0.373752	1.66641	0.0956315	0.614292
Externalizing (child)	Family XIII AD3011 group (relative)	0.0467776	0.195798	0.238907	0.811178	0.994434	-0.035988	0.202455	-0.177758	0.858913	0.995622	-0.0188448	0.204239	-0.0922682	0.926485	0.996569	-0.0219351	0.204732	-0.107141	0.914678	0.99894
Externalizing (child)	Lachnospiraceae unidentified bacterium (relative)	0.00146968	0.00820557	0.179107	0.857853	0.994434	0.00657805	0.00848102	0.77562	0.437973	0.995622	0.00618011	0.00852577	0.724874	0.468529	0.996569	0.0064255	0.0085419	0.752233	0.451911	0.99894
Externalizing (child)	[Eubacterium] eligens group (relative)	0.0191841	0.0599105	0.320213	0.748807	0.994434	0.0237787	0.060089	0.395725	0.692308	0.995622	0.0279885	0.0601942	0.464969	0.641953	0.996569	0.0279887	0.0626202	0.44696	0.654904	0.99894
Externalizing (child)	[Eubacterium] hallii group (relative)	-0.0478037	0.0590767	-0.80918	0.418412	0.949908	-0.0632196	0.060373	-1.04715	0.29503	0.883092	-0.0678946	0.0607849	-1.11696	0.26401	0.858032	-0.0694754	0.061442	-1.13075	0.258161	0.889313
Externalizing (child)	[Eubacterium] ruminantium group (relative)	0.0857808	0.118464	0.724111	0.468998	0.961831	0.180903	0.119544	1.51327	0.130211	0.625973	0.183967	0.119429	1.54038	0.123467	0.630029	0.184795	0.120494	1.53365	0.125117	0.692428
Externalizing (child)	[Eubacterium] ventriosum group (relative)	-0.128089	0.134767	-0.950449	0.341884	0.899609	-0.0649986	0.13995	-0.464443	0.64233	0.995622	-0.0627476	0.140135	-0.447765	0.654323	0.996569	-0.0606319	0.140483	-0.431597	0.666034	0.99894
Externalizing (child)	[Eubacterium] xylanophilum group (relative)	-0.116172	0.169074	-0.687106	0.492016	0.973493	-0.117898	0.171698	-0.686657	0.492299	0.995622	-0.112586	0.171923	-0.654865	0.512555	0.996569	-0.118339	0.174187	-0.67938	0.496897	0.99894
Externalizing (child)	[Ruminococcus] gauvreauii group (relative)	0.0318565	0.0912165	0.349241	0.726908	0.994434	0.0669868	0.0923854	0.72508	0.468403	0.995622	0.0606501	0.0932108	0.650676	0.515255	0.996569	0.0618289	0.0949529	0.651153	0.514947	0.99894
Externalizing (child)	[Ruminococcus] torques group (relative)	-0.0688056	0.0466408	-1.47522	0.140152	0.604927	-0.0698072	0.0481171	-1.45078	0.146842	0.666346	-0.0735969	0.0483593	-1.52188	0.12804	0.637631	-0.0743763	0.0484858	-1.53398	0.125035	0.692428
Externalizing (child)	Anaerostipes (relative)	0.0078512	0.0212031	0.370285	0.71117	0.994434	0.0136057	0.0213623	0.636903	0.524188	0.995622	0.0133968	0.0213805	0.62659	0.530928	0.996569	0.0138488	0.0214037	0.64703	0.517613	0.99894
Externalizing (child)	Blautia (relative)	-0.0104015	0.011965	-0.869323	0.384671	0.927285	-0.00424448	0.0122305	-0.347039	0.728562	0.995622	-0.00406268	0.0122264	-0.332288	0.739672	0.996569	-0.00402762	0.0124925	-0.322404	0.747147	0.99894
Externalizing (child)	Butyrivibrio (relative)	-0.00895017	0.0528798	-0.169255	0.865596	0.994434	0.0191262	0.0537173	0.356052	0.721802	0.995622	0.0202385	0.053718	0.376755	0.706356	0.996569	0.0188821	0.054455	0.346747	0.728782	0.99894
Externalizing (child)	CAG-56 (relative)	-0.135758	0.146242	-0.928313	0.353245	0.910081	-0.0932154	0.146096	-0.638042	0.523446	0.995622	-0.0909164	0.146429	-0.620891	0.534672	0.996569	-0.0897764	0.146952	-0.610924	0.54125	0.99894
Externalizing (child)	Coprococcus 1 (relative)	-0.0133274	0.151939	-0.0877154	0.930103	0.994434	-0.0118558	0.152561	-0.0777121	0.938057	0.995622	0.000497764	0.153857	0.00323525	0.997419	0.999799	-0.000212634	0.154005	-0.0013807	0.998898	0.99894
Externalizing (child)	Coprococcus 2 (relative)	-0.000460231	0.0348584	-0.0132029	0.989466	0.994434	-0.0117945	0.0354958	-0.332278	0.739679	0.995622	-0.0112631	0.0354276	-0.317919	0.750547	0.996569	-0.0128002	0.0360365	-0.355202	0.722438	0.99894
Externalizing (child)	Coprococcus 3 (relative)	-0.0216879	0.114806	-0.18891	0.850163	0.994434	-0.00255047	0.116304	-0.0219293	0.982504	0.995622	-0.00970567	0.117176	-0.0828298	0.933987	0.996569	-0.0121842	0.117449	-0.10374	0.917376	0.99894
Externalizing (child)	Dorea (relative)	0.0168817	0.0492928	0.342479	0.731991	0.994434	0.0233209	0.0498275	0.468033	0.639761	0.995622	0.0191843	0.0503929	0.380694	0.703431	0.996569	0.0193134	0.0503853	0.383315	0.701486	0.99894
Externalizing (child)	Fusicatenibacter (relative)	0.000889303	0.0216843	0.0410113	0.967287	0.994434	-0.0102536	0.0220327	-0.465381	0.641659	0.995622	-0.0106473	0.0220039	-0.483885	0.628468	0.996569	-0.00987793	0.0224031	-0.440917	0.659273	0.99894
Externalizing (child)	Lachnoclostridium (relative)	-0.126198	0.119	-1.06049	0.288924	0.850013	-0.0827159	0.122615	-0.674596	0.499932	0.995622	-0.0995255	0.126172	-0.788807	0.430225	0.982857	-0.0989784	0.125985	-0.785639	0.432079	0.992351
Externalizing (child)	Lachnospira (relative)	0.0522626	0.065608	0.796588	0.42569	0.951314	0.0570525	0.067377	0.846765	0.397126	0.968814	0.0517446	0.0681507	0.759268	0.447692	0.996569	0.0620894	0.071044	0.873958	0.382141	0.968472
Externalizing (child)	Lachnospiraceae FCS020 group (relative)	0.2429	0.191818	1.2663	0.205405	0.724564	0.298439	0.197896	1.50806	0.131539	0.627254	0.286657	0.200084	1.43269	0.151947	0.689176	0.29816	0.202724	1.47077	0.141353	0.728104
Externalizing (child)	Lachnospiraceae ND3007 group (relative)	-0.0270934	0.0454223	-0.596479	0.550856	0.994434	-0.0198959	0.0462925	-0.429787	0.667351	0.995622	-0.0180498	0.0465522	-0.387734	0.698213	0.996569	-0.0190714	0.0468082	-0.407437	0.683687	0.99894
Externalizing (child)	Lachnospiraceae NK4A136 group (relative)	-0.074909	0.0544822	-1.37492	0.169155	0.66445	-0.0567253	0.0548084	-1.03498	0.30068	0.883092	-0.0562973	0.0548157	-1.02703	0.304406	0.874768	-0.059542	0.0555199	-1.07245	0.28352	0.897921
Externalizing (child)	Lachnospiraceae UCG-001 (relative)	-0.192177	0.145033	-1.32506	0.185151	0.687705	-0.187839	0.146745	-1.28003	0.200533	0.757773	-0.226819	0.151703	-1.49515	0.134875	0.660466	-0.22558	0.151722	-1.4868	0.137068	0.723339
Externalizing (child)	Lachnospiraceae UCG-004 (relative)	-0.109283	0.345313	-0.316474	0.751643	0.994434	-0.0583565	0.345164	-0.169069	0.865743	0.995622	-0.0884126	0.34843	-0.253746	0.799692	0.996569	-0.0896992	0.349316	-0.256785	0.797345	0.99894
Externalizing (child)	Marvinbryantia (relative)	-0.207467	0.392734	-0.528264	0.597316	0.994434	-0.00195789	0.405702	-0.00482593	0.996149	0.998039	0.0470223	0.412596	0.113967	0.909264	0.996569	0.039401	0.413907	0.095193	0.924162	0.99894
Externalizing (child)	Roseburia (relative)	0.0449288	0.0242478	1.8529	0.0638967	0.427686	0.0421013	0.0243482	1.72913	0.0837853	0.502712	0.0406774	0.0251417	1.61793	0.105678	0.582831	0.0409906	0.0251663	1.62879	0.103358	0.630541
Externalizing (child)	Tyzzerella 3 (relative)	-0.468324	0.266314	-1.75854	0.0786554	0.459314	-0.516872	0.260821	-1.98171	0.047512	0.420046	-0.51549	0.26071	-1.97726	0.0480127	0.397877	-0.524893	0.262951	-1.99616	0.0459161	0.439828
Externalizing (child)	Lachnospiraceae uncultured bacterium (relative)	-0.0671161	0.161291	-0.416118	0.677323	0.994434	-0.0346209	0.166458	-0.207986	0.83524	0.995622	-0.0328795	0.166186	-0.197847	0.843165	0.996569	-0.0386685	0.168011	-0.230154	0.817972	0.99894
Externalizing (child)	Intestinibacter (relative)	-0.0318451	0.0530008	-0.600842	0.547945	0.994434	-0.0282604	0.0552794	-0.511229	0.609191	0.995622	-0.0288128	0.0551584	-0.522366	0.601416	0.996569	-0.0293723	0.055985	-0.524646	0.599829	0.99894
Externalizing (child)	Romboutsia (relative)	0.0337606	0.0237038	1.42427	0.154369	0.636063	0.0238717	0.025152	0.949099	0.34257	0.921142	0.0251283	0.0251861	0.997705	0.318422	0.888065	0.0250019	0.0252379	0.990646	0.321858	0.929813
Externalizing (child)	Terrisporobacter (relative)	-0.304004	0.138122	-2.20098	0.0277373	0.28818	-0.255198	0.139764	-1.82591	0.0678633	0.472923	-0.252168	0.140104	-1.79986	0.0718827	0.48157	-0.252595	0.140265	-1.80084	0.0717284	0.54394
Externalizing (child)	[Eubacterium] coprostanoligenes group (relative)	-0.0472803	0.0370737	-1.27531	0.202201	0.723944	-0.0552405	0.037711	-1.46484	0.142965	0.660024	-0.0529701	0.0381217	-1.3895	0.16468	0.721538	-0.0526974	0.0384058	-1.37212	0.170025	0.794006
Externalizing (child)	Butyricicoccus (relative)	-0.0966999	0.121918	-0.793156	0.427687	0.951314	-0.0667398	0.123534	-0.540256	0.58902	0.995622	-0.0758077	0.124423	-0.609276	0.542341	0.996569	-0.0809667	0.125443	-0.645447	0.518638	0.99894
Externalizing (child)	Faecalibacterium (relative)	0.0155666	0.00826005	1.88457	0.0594881	0.420561	0.0206348	0.00845299	2.44112	0.0146417	0.219024	0.0203574	0.00849736	2.39574	0.016587	0.25157	0.0208665	0.00855551	2.43896	0.0147297	0.240071
Externalizing (child)	Ruminiclostridium 5 (relative)	-0.0692201	0.103343	-0.669812	0.502978	0.977518	-0.104969	0.109308	-0.960312	0.336898	0.921142	-0.110407	0.108847	-1.01433	0.310425	0.880478	-0.114524	0.1102	-1.03923	0.298696	0.90889
Externalizing (child)	Ruminiclostridium 6 (relative)	0.134685	0.109698	1.22778	0.219529	0.739893	0.13732	0.116275	1.18099	0.237605	0.806485	0.151502	0.117807	1.28601	0.198438	0.782248	0.15236	0.118148	1.28956	0.197203	0.832057
Externalizing (child)	Ruminiclostridium 9 (relative)	-0.0329219	0.378032	-0.0870875	0.930602	0.994434	-0.122959	0.382294	-0.321636	0.747729	0.995622	-0.0944954	0.38431	-0.245883	0.805773	0.996569	-0.101677	0.387049	-0.262697	0.792784	0.99894
Externalizing (child)	Ruminococcaceae NK4A214 group (relative)	0.0683712	0.0450326	1.51826	0.128949	0.589173	0.0475907	0.0471237	1.00991	0.312539	0.89578	0.0503901	0.0474178	1.06268	0.287926	0.865434	0.0492511	0.0477304	1.03186	0.302138	0.90889
Externalizing (child)	Ruminococcaceae UCG-002 (relative)	-0.0355963	0.0279834	-1.27205	0.203355	0.724564	-0.0352216	0.0285832	-1.23225	0.217856	0.779995	-0.0333786	0.0288511	-1.15693	0.247302	0.849225	-0.0342883	0.0290556	-1.18009	0.237964	0.869086
Externalizing (child)	Ruminococcaceae UCG-003 (relative)	-0.00939258	0.250594	-0.0374813	0.970101	0.994434	0.0445779	0.251055	0.177562	0.859067	0.995622	0.0697459	0.254378	0.274182	0.783945	0.996569	0.0638609	0.258745	0.246811	0.805055	0.99894
Externalizing (child)	Ruminococcaceae UCG-004 (relative)	-0.101486	0.234889	-0.43206	0.665698	0.994434	-0.103142	0.231623	-0.4453	0.656103	0.995622	-0.0934711	0.231868	-0.403122	0.686859	0.996569	-0.0880378	0.233357	-0.377266	0.705976	0.99894
Externalizing (child)	Ruminococcaceae UCG-005 (relative)	-0.0277562	0.053539	-0.518429	0.604159	0.994434	-0.0382783	0.0538235	-0.711181	0.476972	0.995622	-0.0314117	0.0560755	-0.560169	0.575364	0.996569	-0.0317406	0.056153	-0.565251	0.571903	0.99894
Externalizing (child)	Ruminococcaceae UCG-010 (relative)	0.214717	0.127899	1.6788	0.0931919	0.498851	0.197423	0.128484	1.53656	0.1244	0.620838	0.225003	0.131781	1.70739	0.0877493	0.541368	0.223381	0.132201	1.68971	0.0910842	0.608313
Externalizing (child)	Ruminococcaceae UCG-013 (relative)	-0.160856	0.163458	-0.984086	0.325073	0.882076	-0.156447	0.1646	-0.950469	0.341874	0.921142	-0.176167	0.166232	-1.05977	0.289249	0.865434	-0.180416	0.167479	-1.07724	0.281373	0.897921
Externalizing (child)	Ruminococcaceae UCG-014 (relative)	0.0280276	0.035542	0.788576	0.43036	0.951322	0.0162637	0.035392	0.459529	0.645855	0.995622	0.0208165	0.0358432	0.580765	0.561399	0.996569	0.0208831	0.0361886	0.577061	0.563898	0.99894
Externalizing (child)	Ruminococcus 1 (relative)	0.006642	0.0354967	0.187116	0.85157	0.994434	-0.00354589	0.0363541	-0.0975374	0.9223	0.995622	-0.00571571	0.0365016	-0.156588	0.87557	0.996569	-0.00568845	0.0366425	-0.155242	0.876631	0.99894
Externalizing (child)	Ruminococcus 2 (relative)	0.00457863	0.0095011	0.481905	0.629873	0.994434	0.00481051	0.0099616	0.482905	0.629163	0.995622	0.00650715	0.0102181	0.636825	0.524239	0.996569	0.00650299	0.0102646	0.633533	0.526385	0.99894
Externalizing (child)	Subdoligranulum (relative)	-0.0277786	0.0168917	-1.64451	0.10007	0.516744	-0.0335378	0.0174879	-1.91777	0.0551402	0.445968	-0.0327817	0.0175934	-1.86329	0.0624211	0.459418	-0.0331514	0.0176333	-1.88005	0.0601016	0.504853
Externalizing (child)	Ruminococcaceae uncultured bacterium (relative)	-0.0880219	0.0439779	-2.0015	0.0453381	0.383766	-0.0941785	0.044792	-2.10258	0.0355029	0.355529	-0.0933826	0.0445705	-2.09516	0.0361565	0.356514	-0.0960725	0.0449283	-2.13835	0.032488	0.371297
Externalizing (child)	Erysipelatoclostridium (relative)	-0.32941	0.302118	-1.09034	0.275565	0.831263	-0.47681	0.310399	-1.53612	0.124509	0.620838	-0.461934	0.312354	-1.47888	0.139173	0.666563	-0.463248	0.313357	-1.47834	0.139317	0.723694
Externalizing (child)	Erysipelotrichaceae UCG-003 (relative)	-0.0626354	0.0443731	-1.41156	0.158079	0.636984	-0.0469901	0.0450008	-1.04421	0.29639	0.883092	-0.0475855	0.045108	-1.05492	0.29146	0.865434	-0.0484821	0.0452641	-1.07109	0.284128	0.897921
Externalizing (child)	Holdemanella (relative)	0.0375076	0.0230992	1.62376	0.104427	0.530201	0.0351696	0.0232702	1.51136	0.130698	0.625973	0.0335343	0.0241657	1.38768	0.165234	0.721538	0.0340584	0.0246389	1.3823	0.166879	0.786623
Externalizing (child)	Turicibacter (relative)	-0.0151176	0.0814866	-0.185523	0.852819	0.994434	-0.0223682	0.0845602	-0.264524	0.791376	0.995622	-0.0138893	0.0859281	-0.161639	0.87159	0.996569	-0.0157587	0.0890627	-0.176939	0.859556	0.99894
Externalizing (child)	Phascolarctobacterium (relative)	0.0570772	0.0492633	1.15862	0.246613	0.778327	0.0651018	0.0503211	1.29373	0.19576	0.754317	0.0669699	0.0504429	1.32764	0.184298	0.748152	0.0673971	0.0508698	1.32489	0.185206	0.823118
Externalizing (child)	Dialister (relative)	-0.0108822	0.0150745	-0.721898	0.470357	0.961831	-0.0108495	0.0153882	-0.705053	0.480777	0.995622	-0.0111136	0.0154094	-0.721225	0.470771	0.996569	-0.0112008	0.0154659	-0.724227	0.468926	0.99894
Externalizing (child)	Bilophila (relative)	-0.159759	0.377041	-0.423717	0.671772	0.994434	-0.195253	0.381336	-0.512025	0.608634	0.995622	-0.174844	0.383516	-0.455898	0.648463	0.996569	-0.164923	0.386713	-0.426474	0.669762	0.99894
Externalizing (child)	Desulfovibrio (relative)	-0.222426	0.286456	-0.776478	0.437467	0.956299	-0.206366	0.284858	-0.72445	0.46879	0.995622	-0.186396	0.286671	-0.650209	0.515557	0.996569	-0.182909	0.287837	-0.635459	0.525129	0.99894
Externalizing (child)	Parasutterella (relative)	-0.322408	0.184887	-1.74381	0.0811916	0.461245	-0.411036	0.186164	-2.20792	0.0272498	0.30364	-0.41122	0.185917	-2.21185	0.0269771	0.311929	-0.412081	0.187491	-2.19787	0.0279585	0.364802
Externalizing (child)	Sutterella (relative)	0.105681	0.105397	1.0027	0.316007	0.876876	0.124434	0.107481	1.15774	0.246971	0.818693	0.121371	0.107636	1.1276	0.259488	0.856075	0.120978	0.108094	1.11919	0.263058	0.890789
Externalizing (child)	Enterobacteriaceae unidentified bacterium (relative)	0.0401118	0.369717	0.108493	0.913605	0.994434	0.0180146	0.37243	0.0483705	0.961421	0.995622	0.0463107	0.375336	0.123385	0.901802	0.996569	0.0429321	0.37549	0.114336	0.908971	0.99894
Externalizing (child)	Tenericutes unidentified bacterium (relative)	0.590635	0.401333	1.47168	0.141107	0.605651	0.651624	0.400086	1.62871	0.103375	0.556161	0.746325	0.412578	1.80893	0.0704615	0.477913	0.766104	0.416418	1.83975	0.0658054	0.526428
Externalizing (child)	Mollicutes RF39 unidentified bacterium (relative)	0.0199736	0.172734	0.115632	0.907944	0.994434	0.0282112	0.172847	0.163214	0.87035	0.995622	0.0354297	0.172618	0.205249	0.837378	0.996569	0.0329171	0.172965	0.190311	0.849066	0.99894
Externalizing (child)	Mollicutes RF39 uncultured bacterium (relative)	0.0494987	0.0545428	0.907521	0.364132	0.910081	0.0521683	0.0545866	0.955698	0.339225	0.921142	0.0594097	0.055279	1.07473	0.282498	0.865434	0.0612175	0.0558951	1.09522	0.27342	0.897921
Externalizing (child)	Akkermansia (relative)	-0.003318	0.0117162	-0.283196	0.777026	0.994434	-0.0125617	0.0118461	-1.0604	0.288961	0.876441	-0.0116871	0.0119771	-0.975789	0.329169	0.898632	-0.0119225	0.0120725	-0.987576	0.32336	0.931688
Externalizing (child)	Methanobrevibacter (absolute)	-0.00271833	0.0097604	-0.278506	0.780624	0.994434	-0.00302199	0.00996312	-0.303318	0.761647	0.995622	-0.00302771	0.00996479	-0.303841	0.761249	0.996569	-0.00306815	0.010031	-0.305867	0.759706	0.99894
Externalizing (child)	Bifidobacterium (absolute)	0.042345	0.0652316	0.649149	0.516242	0.980217	-0.00172355	0.0676453	-0.0254792	0.979673	0.995622	-0.001839	0.067663	-0.0271788	0.978317	0.996569	0.0010346	0.0690612	0.0149809	0.988047	0.99894
Externalizing (child)	Adlercreutzia (absolute)	-0.00158003	0.0146414	-0.107915	0.914063	0.994434	-0.0049702	0.0149468	-0.332525	0.739493	0.995622	-0.00372659	0.0151026	-0.246752	0.8051	0.996569	-0.00395877	0.0155668	-0.254308	0.799258	0.99894
Externalizing (child)	Senegalimassilia (absolute)	0.0172349	0.01033	1.66844	0.0952293	0.502369	0.0202332	0.0106008	1.90865	0.0563074	0.445968	0.0196582	0.010777	1.82409	0.0681388	0.473492	0.0200522	0.0108639	1.84577	0.064925	0.525171
Externalizing (child)	Eggerthellaceae uncultured bacterium (absolute)	-0.0250815	0.0117803	-2.12909	0.0332464	0.324153	-0.0239011	0.0121188	-1.97224	0.0485825	0.420046	-0.0234992	0.0121485	-1.93432	0.0530734	0.419972	-0.0242622	0.0123223	-1.96897	0.0489562	0.457958
Externalizing (child)	Bacteroides (absolute)	0.0309869	0.0629299	0.492404	0.622434	0.994434	0.0137336	0.0629174	0.218281	0.82721	0.995622	0.0186181	0.0633233	0.294017	0.768745	0.996569	0.0195987	0.0634482	0.308892	0.757403	0.99894
Externalizing (child)	Barnesiella (absolute)	-0.0179655	0.00934503	-1.92247	0.0545471	0.413649	-0.0166933	0.00947679	-1.76149	0.0781557	0.484921	-0.0163556	0.0099127	-1.64997	0.0989495	0.570281	-0.0171958	0.0101854	-1.68828	0.0913583	0.608313
Externalizing (child)	Odoribacter (absolute)	-0.0279904	0.0111489	-2.51061	0.0120524	0.188595	-0.0301315	0.0113657	-2.65109	0.00802324	0.154772	-0.0297372	0.0114256	-2.60268	0.00924991	0.171202	-0.0308427	0.0117036	-2.63531	0.00840602	0.183212
Externalizing (child)	Muribaculaceae uncultured bacterium (absolute)	0.00904679	0.00861503	1.05012	0.293664	0.850013	0.015587	0.00882505	1.76622	0.0773593	0.484921	0.01582	0.00882971	1.79168	0.073184	0.484345	0.0157703	0.00887729	1.77648	0.0756534	0.561996
Externalizing (child)	Paraprevotella (absolute)	0.0243591	0.00941977	2.58595	0.00971106	0.170786	0.0217287	0.00956839	2.27089	0.0231537	0.277845	0.0214481	0.00958871	2.23681	0.025299	0.309996	0.0213585	0.00961369	2.22168	0.0263049	0.354629
Externalizing (child)	Prevotella 9 (absolute)	0.0051769	0.00771298	0.671192	0.502098	0.977518	0.0104778	0.00793637	1.32022	0.186762	0.74771	0.0098879	0.00810296	1.22028	0.222358	0.817559	0.00986641	0.00832585	1.18503	0.236004	0.869086
Externalizing (child)	Alistipes (absolute)	-0.0105997	0.0115561	-0.917239	0.359017	0.910081	-0.0172912	0.0118482	-1.4594	0.144456	0.660024	-0.0169119	0.0118711	-1.42463	0.154264	0.694722	-0.0175503	0.0120057	-1.46183	0.143789	0.729211
Externalizing (child)	Parabacteroides (absolute)	0.018409	0.0155134	1.18665	0.235364	0.762124	0.0134947	0.0158433	0.85176	0.394348	0.968814	0.0131688	0.0158788	0.829333	0.406916	0.969365	0.0138518	0.0160001	0.865733	0.386637	0.968472
Externalizing (child)	Gastranaerophilales uncultured bacterium (absolute)	-0.01119	0.0139362	-0.802949	0.422004	0.951314	-0.00959319	0.0141165	-0.679572	0.496776	0.995622	-0.00893578	0.0141694	-0.630639	0.528277	0.996569	-0.00910043	0.0142151	-0.640194	0.522046	0.99894
Externalizing (child)	Streptococcus (absolute)	-0.0120559	0.00939167	-1.28368	0.199253	0.716089	-0.0108956	0.00955693	-1.14007	0.254257	0.826336	-0.0109865	0.00955505	-1.14981	0.250223	0.853089	-0.0113984	0.00976765	-1.16695	0.24323	0.878838
Externalizing (child)	Christensenellaceae R-7 group (absolute)	-0.00430593	0.0122309	-0.352053	0.724798	0.994434	-0.00605938	0.0124143	-0.488098	0.62548	0.995622	-0.00447444	0.0127998	-0.349572	0.72666	0.996569	-0.00624606	0.0134213	-0.465384	0.641657	0.99894
Externalizing (child)	Clostridium sensu stricto 1 (absolute)	0.0126276	0.0120325	1.04945	0.29397	0.850013	0.00913208	0.0123538	0.739215	0.459777	0.995622	0.0092998	0.0123581	0.752527	0.451734	0.996569	0.00966613	0.0124376	0.777172	0.437057	0.99256
Externalizing (child)	Clostridiales vadinBB60 group unidentified bacterium (absolute)	0.0142269	0.0137802	1.03242	0.301877	0.856553	0.0155861	0.0138825	1.12272	0.261558	0.831646	0.0157103	0.0138854	1.13142	0.257876	0.856075	0.0162432	0.0141613	1.14702	0.251374	0.884522
Externalizing (child)	Clostridiales vadinBB60 group uncultured bacterium (absolute)	0.0190569	0.015655	1.2173	0.223488	0.741257	0.0189953	0.0161222	1.17821	0.238714	0.806485	0.0233185	0.0167833	1.38939	0.164714	0.721538	0.0239275	0.0170746	1.40135	0.16111	0.768261
Externalizing (child)	Family XIII AD3011 group (absolute)	-0.00807859	0.0101403	-0.79668	0.425637	0.951314	-0.0102769	0.010522	-0.976706	0.328715	0.920401	-0.00979096	0.0105553	-0.927586	0.353622	0.923755	-0.010108	0.0105858	-0.954861	0.339648	0.94204
Externalizing (child)	Lachnospiraceae unidentified bacterium (absolute)	0.0706106	0.0656771	1.07512	0.282322	0.842138	0.108961	0.0676215	1.61134	0.107106	0.565023	0.106778	0.067717	1.57682	0.114836	0.609992	0.110107	0.0685722	1.60571	0.108337	0.643564
Externalizing (child)	[Eubacterium] eligens group (absolute)	-0.0015069	0.00939046	-0.160471	0.87251	0.994434	0.000348762	0.00959932	0.036332	0.971018	0.995622	0.000711169	0.00961844	0.0739381	0.94106	0.996569	0.000343414	0.0097051	0.035385	0.971773	0.99894
Externalizing (child)	[Eubacterium] hallii group (absolute)	0.0920111	0.0572924	1.60599	0.108276	0.540041	0.10816	0.0568896	1.90123	0.0572715	0.445968	0.106323	0.0571166	1.86152	0.0626714	0.459418	0.10722	0.057775	1.85583	0.0634781	0.52484
Externalizing (child)	[Eubacterium] ruminantium group (absolute)	-0.00134724	0.00971443	-0.138685	0.889699	0.994434	0.00880051	0.0101697	0.865368	0.386837	0.968814	0.00958458	0.0102279	0.937101	0.348707	0.915355	0.00955279	0.0102744	0.92977	0.35249	0.943429
Externalizing (child)	[Eubacterium] ventriosum group (absolute)	-0.0155245	0.00988955	-1.56979	0.116464	0.560261	-0.00907355	0.0104249	-0.87037	0.384098	0.964218	-0.00901137	0.0104338	-0.863668	0.38777	0.95803	-0.00869772	0.010579	-0.822171	0.41098	0.979057
Externalizing (child)	[Eubacterium] xylanophilum group (absolute)	-0.0124284	0.00933315	-1.33164	0.182978	0.684953	-0.0138519	0.00944509	-1.46658	0.142491	0.660024	-0.0134263	0.00948659	-1.4153	0.156981	0.702556	-0.013742	0.00954959	-1.43901	0.150148	0.741906
Externalizing (child)	[Ruminococcus] gauvreauii group (absolute)	0.00159892	0.0145197	0.110121	0.912313	0.994434	0.00281607	0.0148034	0.190232	0.849128	0.995622	0.00119042	0.0150531	0.0790817	0.936968	0.996569	0.001057	0.0151923	0.069575	0.944532	0.99894
Externalizing (child)	[Ruminococcus] torques group (absolute)	0.0774499	0.0512261	1.51192	0.130553	0.593406	0.0773015	0.0540814	1.42936	0.152902	0.677654	0.0748296	0.0544006	1.37553	0.168967	0.726425	0.0748851	0.0546021	1.37147	0.170229	0.794006
Externalizing (child)	Anaerostipes (absolute)	0.094583	0.0772122	1.22498	0.220585	0.741164	0.114786	0.0785293	1.4617	0.143824	0.660024	0.114937	0.0785259	1.46369	0.143279	0.671506	0.118992	0.0794252	1.49817	0.13409	0.721311
Externalizing (child)	Blautia (absolute)	0.0811816	0.0886077	0.916191	0.359567	0.910081	0.126475	0.0911193	1.38802	0.165132	0.698948	0.127528	0.0911052	1.39979	0.161577	0.717245	0.135343	0.0938109	1.44273	0.149098	0.740068
Externalizing (child)	Butyrivibrio (absolute)	0.021924	0.011864	1.84794	0.0646104	0.427686	0.0263344	0.0120513	2.18519	0.0288751	0.309192	0.0262058	0.0120572	2.17346	0.0297459	0.324825	0.0262607	0.012203	2.15198	0.0313988	0.371297
Externalizing (child)	CAG-56 (absolute)	0.00582159	0.00921756	0.631576	0.527664	0.982741	0.0123964	0.00943701	1.3136	0.188982	0.74771	0.0120005	0.00947057	1.26714	0.205106	0.788648	0.0120276	0.00948321	1.2683	0.204689	0.834018
Externalizing (child)	Coprococcus 1 (absolute)	0.0124556	0.0211472	0.588996	0.555864	0.994434	0.0118033	0.0215665	0.547298	0.584174	0.995622	0.0118988	0.0215957	0.550979	0.581648	0.996569	0.011425	0.021708	0.526305	0.598676	0.99894
Externalizing (child)	Coprococcus 2 (absolute)	-0.00632978	0.00929602	-0.680913	0.495927	0.975769	-0.00498009	0.00941953	-0.528699	0.597015	0.995622	-0.00453569	0.00945068	-0.479933	0.631275	0.996569	-0.00493358	0.00952107	-0.518175	0.604336	0.99894
Externalizing (child)	Coprococcus 3 (absolute)	-0.0166576	0.0200137	-0.832309	0.405235	0.937871	-0.0100542	0.0209632	-0.479612	0.631504	0.995622	-0.0128595	0.0213547	-0.602186	0.547051	0.996569	-0.013913	0.021548	-0.645677	0.518489	0.99894
Externalizing (child)	Dorea (absolute)	0.104725	0.0600494	1.74398	0.0811634	0.461245	0.13062	0.0609906	2.14164	0.0322222	0.331658	0.128772	0.0612305	2.10308	0.0354591	0.356514	0.129372	0.0616559	2.09829	0.03588	0.395767
Externalizing (child)	Fusicatenibacter (absolute)	0.0431958	0.037547	1.15045	0.24996	0.783041	0.0506764	0.037707	1.34395	0.178964	0.728134	0.0487735	0.0380791	1.28085	0.200247	0.782248	0.0509747	0.0387178	1.31657	0.187983	0.823828
Externalizing (child)	Lachnoclostridium (absolute)	0.00718101	0.00922741	0.778226	0.436436	0.956299	0.00827117	0.009411	0.878883	0.379465	0.959202	0.00780082	0.00945391	0.825142	0.409291	0.969365	0.00830925	0.0095174	0.873059	0.382631	0.968472
Externalizing (child)	Lachnospira (absolute)	0.00315073	0.00972786	0.323887	0.746024	0.994434	0.00672811	0.00988378	0.680723	0.496047	0.995622	0.00616527	0.00993458	0.620587	0.534871	0.996569	0.00637639	0.0100471	0.634651	0.525656	0.99894
Externalizing (child)	Lachnospiraceae FCS020 group (absolute)	0.0407311	0.0153895	2.64667	0.00812874	0.15573	0.0455253	0.0155898	2.92019	0.00349818	0.112353	0.0450987	0.0156199	2.88725	0.00388624	0.106616	0.0455535	0.0157134	2.89903	0.00374321	0.140674
Externalizing (child)	Lachnospiraceae ND3007 group (absolute)	0.00916264	0.0156116	0.586912	0.557263	0.994434	0.0123362	0.0157344	0.784028	0.433024	0.995622	0.0111708	0.0159146	0.701923	0.482727	0.996569	0.0111698	0.0159591	0.699904	0.483987	0.99894
Externalizing (child)	Lachnospiraceae NK4A136 group (absolute)	-0.00904543	0.012698	-0.712353	0.476246	0.963076	-0.00818321	0.0129028	-0.63422	0.525937	0.995622	-0.00937699	0.0130077	-0.720882	0.470982	0.996569	-0.00997155	0.0130963	-0.7614	0.446418	0.996588
Externalizing (child)	Lachnospiraceae UCG-001 (absolute)	-0.00440692	0.00973599	-0.452642	0.650806	0.994434	-0.00289476	0.00993489	-0.291373	0.770766	0.995622	-0.00442879	0.010176	-0.435221	0.663402	0.996569	-0.00444368	0.0102864	-0.431994	0.665746	0.99894
Externalizing (child)	Lachnospiraceae UCG-004 (absolute)	0.000288768	0.0105274	0.0274302	0.978117	0.994434	0.00479325	0.0106781	0.448888	0.653513	0.995622	0.00433823	0.0107078	0.405147	0.68537	0.996569	0.00449948	0.0107812	0.417345	0.676426	0.99894
Externalizing (child)	Marvinbryantia (absolute)	-0.00639232	0.0104163	-0.613686	0.539423	0.990735	-0.00120111	0.0108833	-0.110362	0.912122	0.995622	0.000337153	0.0111714	0.0301799	0.975924	0.996569	0.000133403	0.0111894	0.0119223	0.990488	0.99894
Externalizing (child)	Roseburia (absolute)	0.00864692	0.0154944	0.558066	0.576799	0.994434	0.012842	0.0158078	0.812383	0.416572	0.978955	0.0116495	0.0159652	0.729684	0.465583	0.996569	0.0120054	0.0162758	0.737624	0.460743	0.99894
Externalizing (child)	Tyzzerella 3 (absolute)	-0.0404176	0.0145652	-2.77494	0.00552118	0.123043	-0.0412932	0.014715	-2.80619	0.00501307	0.117284	-0.041214	0.014721	-2.79968	0.00511535	0.11885	-0.0419197	0.0148522	-2.82245	0.00476585	0.157706
Externalizing (child)	Lachnospiraceae uncultured bacterium (absolute)	0.00304077	0.00934269	0.325471	0.744825	0.994434	0.00408767	0.00967362	0.422559	0.672617	0.995622	0.00489365	0.00975043	0.501891	0.615744	0.996569	0.00469491	0.00978379	0.479866	0.631323	0.99894
Externalizing (child)	Intestinibacter (absolute)	-0.0201637	0.0110973	-1.81698	0.0692198	0.432132	-0.0185428	0.0112217	-1.6524	0.0984535	0.543655	-0.0183822	0.0112254	-1.63756	0.101514	0.571409	-0.0182215	0.0113047	-1.61186	0.106993	0.641957
Externalizing (child)	Romboutsia (absolute)	0.0361215	0.0193719	1.86463	0.0622328	0.420561	0.0354465	0.0194491	1.82253	0.0683748	0.472923	0.0356705	0.0194514	1.83383	0.0666797	0.47282	0.0360627	0.0194647	1.85272	0.0639229	0.52484
Externalizing (child)	Terrisporobacter (absolute)	-0.0169762	0.00971164	-1.74802	0.0804602	0.461245	-0.01046	0.0100365	-1.0422	0.297321	0.883092	-0.0106965	0.0100438	-1.06498	0.286883	0.865434	-0.0104788	0.0101565	-1.03174	0.302194	0.90889
Externalizing (child)	[Eubacterium] coprostanoligenes group (absolute)	0.00698283	0.0153039	0.456277	0.648191	0.994434	0.00659947	0.0156838	0.420783	0.673914	0.995622	0.00754812	0.0157692	0.478662	0.632179	0.996569	0.00740819	0.015884	0.466392	0.640935	0.99894
Externalizing (child)	Butyricicoccus (absolute)	0.00452327	0.012264	0.368825	0.712258	0.994434	0.00442336	0.012377	0.357386	0.720803	0.995622	0.00365164	0.0124412	0.293512	0.769131	0.996569	0.00332045	0.0124944	0.265755	0.790428	0.99894
Externalizing (child)	Faecalibacterium (absolute)	0.0982213	0.053387	1.8398	0.0657979	0.427686	0.126183	0.0545282	2.31409	0.020663	0.265459	0.124581	0.0547581	2.27512	0.022899	0.290764	0.125177	0.0550406	2.27427	0.0229498	0.334475
Externalizing (child)	Ruminiclostridium 5 (absolute)	-0.00869149	0.00966385	-0.899382	0.368449	0.910081	-0.0168127	0.0101515	-1.65618	0.0976858	0.543655	-0.0164875	0.0101728	-1.62075	0.105071	0.582424	-0.017369	0.0102849	-1.68878	0.0912608	0.608313
Externalizing (child)	Ruminiclostridium 6 (absolute)	0.00303703	0.00954267	0.318258	0.750289	0.994434	0.00161895	0.00982183	0.164832	0.869077	0.995622	0.00221134	0.0098708	0.224028	0.822735	0.996569	0.00225576	0.0100195	0.225138	0.821872	0.99894
Externalizing (child)	Ruminiclostridium 9 (absolute)	-0.0077774	0.0102228	-0.76079	0.446782	0.956299	-0.00956557	0.0103904	-0.920617	0.357251	0.937073	-0.00871794	0.0105437	-0.826841	0.408327	0.969365	-0.00907582	0.0106318	-0.853648	0.3933	0.969831
Externalizing (child)	Ruminococcaceae NK4A214 group (absolute)	-0.00692427	0.0118058	-0.586516	0.557529	0.994434	-0.00670321	0.0118772	-0.564376	0.572498	0.995622	-0.00600623	0.0119414	-0.502974	0.614983	0.996569	-0.00643564	0.0120295	-0.534989	0.592657	0.99894
Externalizing (child)	Ruminococcaceae UCG-002 (absolute)	0.0329819	0.0211713	1.55786	0.119267	0.568732	0.0372964	0.0214623	1.73777	0.0822519	0.496238	0.0381844	0.0215491	1.77197	0.0763991	0.498839	0.0380725	0.0216672	1.75715	0.078892	0.571864
Externalizing (child)	Ruminococcaceae UCG-003 (absolute)	0.00191082	0.00932184	0.204984	0.837585	0.994434	0.00350497	0.00941277	0.372363	0.709623	0.995622	0.00415958	0.00947273	0.439111	0.660581	0.996569	0.00396323	0.00960244	0.412732	0.679803	0.99894
Externalizing (child)	Ruminococcaceae UCG-004 (absolute)	-0.00961504	0.00951354	-1.01067	0.312175	0.87409	-0.00728332	0.00965042	-0.754715	0.45042	0.995622	-0.00664973	0.00972321	-0.683903	0.494037	0.996569	-0.00675699	0.00974288	-0.693531	0.487977	0.99894
Externalizing (child)	Ruminococcaceae UCG-005 (absolute)	-0.0162646	0.00968122	-1.68002	0.092954	0.498851	-0.0135523	0.00978933	-1.38439	0.166238	0.700896	-0.0128252	0.0101151	-1.26793	0.204824	0.788648	-0.0135492	0.0102431	-1.32276	0.185915	0.823118
Externalizing (child)	Ruminococcaceae UCG-010 (absolute)	0.00211303	0.0101056	0.209094	0.834375	0.994434	0.00109668	0.0102762	0.106721	0.915011	0.995622	0.00245426	0.0104877	0.234013	0.814975	0.996569	0.00219623	0.0105826	0.207532	0.835594	0.99894
Externalizing (child)	Ruminococcaceae UCG-013 (absolute)	-0.0307177	0.010611	-2.8949	0.00379283	0.108994	-0.0276693	0.0107484	-2.57428	0.010045	0.182819	-0.0283412	0.01078	-2.62905	0.00856249	0.161211	-0.0286821	0.010817	-2.65158	0.0080117	0.182266
Externalizing (child)	Ruminococcaceae UCG-014 (absolute)	-0.00514628	0.00887524	-0.579847	0.562018	0.994434	-0.00492051	0.00902053	-0.545479	0.585424	0.995622	-0.00385148	0.00926707	-0.415609	0.677696	0.996569	-0.00405598	0.009291	-0.436549	0.662438	0.99894
Externalizing (child)	Ruminococcus 1 (absolute)	0.0482179	0.0282061	1.70948	0.0873614	0.481811	0.0381786	0.0289559	1.31851	0.187333	0.74771	0.0374965	0.0289503	1.2952	0.195251	0.775385	0.0387613	0.0292551	1.32494	0.185192	0.823118
Externalizing (child)	Ruminococcus 2 (absolute)	0.0112008	0.0119774	0.93516	0.349706	0.910081	0.0110874	0.0120642	0.919033	0.358078	0.937073	0.0125783	0.0122279	1.02866	0.303641	0.874768	0.0124767	0.0123248	1.01232	0.311384	0.914562
Externalizing (child)	Subdoligranulum (absolute)	0.00911875	0.078825	0.115683	0.907903	0.994434	0.00786589	0.0809143	0.0972125	0.922558	0.995622	0.0104596	0.0811341	0.128917	0.897423	0.996569	0.0100802	0.0824748	0.122222	0.902723	0.99894
Externalizing (child)	Ruminococcaceae uncultured bacterium (absolute)	-0.001626	0.00907689	-0.179136	0.857831	0.994434	-0.00378633	0.00926447	-0.408694	0.682764	0.995622	-0.00338039	0.00928683	-0.363999	0.715859	0.996569	-0.00335922	0.00928398	-0.361829	0.71748	0.99894
Externalizing (child)	Erysipelatoclostridium (absolute)	-0.00189594	0.0147848	-0.128235	0.897963	0.994434	-0.00594089	0.0148747	-0.399396	0.689601	0.995622	-0.00484527	0.0149913	-0.323207	0.746539	0.996569	-0.00459123	0.0150978	-0.3041	0.761052	0.99894
Externalizing (child)	Erysipelotrichaceae UCG-003 (absolute)	0.0257563	0.0169043	1.52365	0.127597	0.587915	0.0335448	0.0170866	1.96322	0.0496208	0.420046	0.0328058	0.0172231	1.90476	0.0568119	0.435617	0.0331196	0.0175722	1.88477	0.0594606	0.504853
Externalizing (child)	Holdemanella (absolute)	0.00715037	0.0100328	0.712696	0.476034	0.963076	0.0116055	0.0103665	1.11952	0.26292	0.8322	0.0111585	0.0103928	1.07368	0.282966	0.865434	0.011124	0.0106741	1.04215	0.297344	0.90889
Externalizing (child)	Turicibacter (absolute)	-0.00654174	0.010117	-0.646611	0.517884	0.980217	-0.00535778	0.0103056	-0.519889	0.603141	0.995622	-0.0050107	0.0103204	-0.485513	0.627312	0.996569	-0.00482884	0.0104476	-0.462196	0.64394	0.99894
Externalizing (child)	Phascolarctobacterium (absolute)	0.017861	0.00883679	2.02121	0.0432583	0.379427	0.0151969	0.0088712	1.71306	0.0867011	0.514552	0.0151928	0.00887178	1.71249	0.0868064	0.540393	0.0154232	0.00904828	1.70455	0.088279	0.608313
Externalizing (child)	Dialister (absolute)	-0.0181096	0.00872933	-2.07457	0.0380262	0.351904	-0.0193564	0.00902065	-2.14578	0.0318901	0.331657	-0.0194144	0.00901432	-2.15373	0.031261	0.335992	-0.0195575	0.00908833	-2.15193	0.0314026	0.371297
Externalizing (child)	Bilophila (absolute)	-0.00302596	0.0100793	-0.300215	0.764013	0.994434	-0.00161222	0.0102572	-0.157179	0.875104	0.995622	-0.00119388	0.0102824	-0.116109	0.907566	0.996569	-0.000918541	0.0103914	-0.0883943	0.929563	0.99894
Externalizing (child)	Desulfovibrio (absolute)	-0.011614	0.0118959	-0.976302	0.328915	0.888441	-0.00997279	0.0119969	-0.831277	0.405817	0.976107	-0.00902243	0.0121551	-0.742273	0.457922	0.996569	-0.00895244	0.0123812	-0.723066	0.46964	0.99894
Externalizing (child)	Parasutterella (absolute)	-0.0149441	0.011904	-1.25538	0.209342	0.725719	-0.0191403	0.0121275	-1.57826	0.114506	0.578891	-0.0188623	0.0121381	-1.55397	0.120191	0.624992	-0.0186837	0.0122307	-1.52761	0.126609	0.694758
Externalizing (child)	Sutterella (absolute)	0.0160106	0.00997012	1.60586	0.108305	0.540041	0.0201492	0.0101525	1.98464	0.0471841	0.420046	0.0199974	0.0101601	1.96824	0.0490407	0.397877	0.0199639	0.0102316	1.9512	0.0510335	0.472276
Externalizing (child)	Enterobacteriaceae unidentified bacterium (absolute)	0.0101981	0.0123922	0.822942	0.410541	0.939855	0.0112065	0.0124915	0.897134	0.369647	0.949776	0.0120366	0.012544	0.959553	0.33728	0.905613	0.0119485	0.0125676	0.950738	0.341737	0.94204
Externalizing (child)	Tenericutes unidentified bacterium (absolute)	0.0163786	0.0139693	1.17247	0.241007	0.772029	0.0213815	0.014386	1.48627	0.137208	0.646395	0.0232891	0.0145637	1.59913	0.109793	0.596486	0.0253872	0.0150278	1.68935	0.0911525	0.608313
Externalizing (child)	Mollicutes RF39 unidentified bacterium (absolute)	0.00913395	0.0109119	0.837066	0.402555	0.937871	0.0100167	0.0110158	0.909306	0.363189	0.944539	0.0109514	0.0110854	0.98791	0.323197	0.890687	0.0110816	0.0110987	0.998455	0.318059	0.925832
Externalizing (child)	Mollicutes RF39 uncultured bacterium (absolute)	0.00159521	0.00873573	0.182607	0.855106	0.994434	0.00156835	0.00879404	0.178343	0.858454	0.995622	0.00259879	0.00893447	0.290873	0.771149	0.996569	0.00268404	0.00910154	0.2949	0.76807	0.99894
Externalizing (child)	Akkermansia (absolute)	0.00193349	0.00856198	0.225822	0.82134	0.994434	0.00107637	0.00860391	0.125103	0.900442	0.995622	0.00220487	0.00877459	0.251279	0.801599	0.996569	0.00189328	0.00885254	0.213868	0.83065	0.99894
Externalizing (child)	Total absolute abundances	0.105321	0.101931	1.03325	0.301486	0.856553	0.130307	0.103559	1.25829	0.208286	0.760696	0.1317	0.103428	1.27335	0.202893	0.78659	0.136076	0.105489	1.28995	0.197066	0.832057
Externalizing (child)	Lactate	0.00198745	0.00932758	0.213073	0.83127	0.994434	0.00554064	0.00969087	0.571738	0.5675	0.995622	0.00483353	0.00978067	0.494192	0.621171	0.996569	0.0051979	0.00984618	0.52791	0.597562	0.99894
Externalizing (child)	Acetate	-0.00105448	0.00262678	-0.401435	0.6881	0.994434	-0.000528507	0.00267445	-0.197613	0.843348	0.995622	-0.000601604	0.00267947	-0.224524	0.82235	0.996569	-0.000668169	0.0026891	-0.248473	0.803769	0.99894
Externalizing (child)	Propionate	-0.00028532	0.00626598	-0.0455348	0.963681	0.994434	0.0034886	0.00628118	0.555405	0.578617	0.995622	0.00317276	0.00631402	0.502495	0.615319	0.996569	0.00301923	0.00636589	0.474283	0.635298	0.99894
Externalizing (child)	Isobutyrate	-0.0139608	0.00858104	-1.62693	0.103751	0.530201	-0.0181279	0.00881499	-2.05648	0.0397359	0.379369	-0.0185424	0.00885209	-2.09469	0.0361983	0.356514	-0.0191491	0.00895255	-2.13896	0.0324393	0.371297
Externalizing (child)	Butyrate	0.00520378	0.00559073	0.930788	0.351963	0.910081	0.00747084	0.00567804	1.31574	0.188261	0.74771	0.00754928	0.00568234	1.32855	0.183996	0.748152	0.00764445	0.00574961	1.32956	0.183664	0.823118
Externalizing (child)	Isovalerate	-0.0321934	0.0261566	-1.23079	0.2184	0.739893	-0.0277687	0.0262989	-1.05589	0.291019	0.876441	-0.0264577	0.0263848	-1.00276	0.315975	0.885761	-0.0278947	0.0267282	-1.04364	0.29665	0.90889
Externalizing (child)	Valerate	-0.0113591	0.0389444	-0.291674	0.770536	0.994434	-0.0170456	0.0397947	-0.428339	0.668404	0.995622	-0.0155811	0.0398917	-0.390584	0.696105	0.996569	-0.018149	0.0406377	-0.446604	0.655161	0.99894
Externalizing (child)	Total SCFAs	-0.00039615	0.00153855	-0.257482	0.796806	0.994434	0.000241542	0.00155774	0.155059	0.876775	0.995622	0.000176853	0.00156328	0.113129	0.909928	0.996569	0.000132723	0.00156975	0.0845503	0.932619	0.99894
Externalizing (child)	Total BCFAs	-0.013963	0.00770777	-1.81155	0.0700565	0.432213	-0.0173687	0.00795977	-2.18206	0.029105	0.309192	-0.0175324	0.00797038	-2.19969	0.0278287	0.313288	-0.0179667	0.00802296	-2.23941	0.0251294	0.350988
Externalizing (child)	Ratio of total BCFAs to total SCFAs	-0.272278	0.137166	-1.98503	0.0471417	0.383766	-0.353519	0.140613	-2.51414	0.0119324	0.20103	-0.3534	0.140511	-2.51511	0.0118996	0.196885	-0.361818	0.141608	-2.55506	0.0106169	0.203397
Prosocial (child)	Chao1	-0.00149289	0.00172093	-0.867487	0.385675	0.927659	-0.00159802	0.00177314	-0.901235	0.367463	0.948628	-0.00170728	0.00180055	-0.948198	0.343028	0.906991	-0.00194233	0.00181412	-1.07067	0.284316	0.897921
Prosocial (child)	Shannon diversity	-0.0704	0.0792978	-0.887792	0.374653	0.911538	-0.0757982	0.079845	-0.949316	0.34246	0.921142	-0.081544	0.0813812	-1.002	0.316343	0.885761	-0.0841315	0.0813902	-1.03368	0.301285	0.90889
Prosocial (child)	Phylogenetic diversity	0.00171899	0.0153696	0.111844	0.910947	0.994434	-0.000234023	0.0154689	-0.0151286	0.98793	0.996074	-0.000688147	0.0156788	-0.0438902	0.964992	0.996569	-0.00198892	0.0158862	-0.125198	0.900367	0.99894
Prosocial (child)	Methanobrevibacter (relative)	-0.00172378	0.0279505	-0.0616724	0.950824	0.994434	-0.00540297	0.0287045	-0.188227	0.850699	0.995622	-0.00589912	0.0288328	-0.204598	0.837886	0.996569	-0.00414598	0.0289376	-0.143273	0.886075	0.99894
Prosocial (child)	Bifidobacterium (relative)	0.00244636	0.00326526	0.749208	0.453732	0.961424	0.00317277	0.00343716	0.923079	0.355966	0.937073	0.00318237	0.00343675	0.925982	0.354455	0.923755	0.00402119	0.00353879	1.13632	0.255823	0.885798
Prosocial (child)	Adlercreutzia (relative)	-0.068644	0.472585	-0.145252	0.884512	0.994434	-0.102383	0.47857	-0.213936	0.830597	0.995622	-0.112941	0.481688	-0.234469	0.814621	0.996569	-0.0945323	0.496731	-0.190309	0.849067	0.99894
Prosocial (child)	Senegalimassilia (relative)	-0.0404005	0.225222	-0.179381	0.857639	0.994434	-0.0197197	0.22951	-0.0859212	0.931529	0.995622	-0.011858	0.235105	-0.050437	0.959774	0.996569	-0.0253238	0.237017	-0.106844	0.914913	0.99894
Prosocial (child)	Eggerthellaceae uncultured bacterium (relative)	0.0728021	0.183537	0.396662	0.691617	0.994434	0.0645326	0.188632	0.342108	0.732269	0.995622	0.0657017	0.188847	0.34791	0.727908	0.996569	0.0645823	0.190415	0.339166	0.734485	0.99894
Prosocial (child)	Bacteroides (relative)	0.000183029	0.00427379	0.042826	0.96584	0.994434	0.000420087	0.00438253	0.095855	0.923636	0.995622	0.000370464	0.0043963	0.0842672	0.932844	0.996569	0.000920811	0.00441752	0.208445	0.834881	0.99894
Prosocial (child)	Barnesiella (relative)	0.0124414	0.0353723	0.351728	0.725042	0.994434	0.00936063	0.0353896	0.264503	0.791393	0.995622	0.00878073	0.0356616	0.246224	0.805509	0.996569	0.0137888	0.0362738	0.380132	0.703847	0.99894
Prosocial (child)	Odoribacter (relative)	0.0323432	0.283551	0.114065	0.909186	0.994434	0.0750368	0.285468	0.262856	0.792662	0.995622	0.0708099	0.287047	0.246684	0.805153	0.996569	0.115421	0.288808	0.399646	0.689418	0.99894
Prosocial (child)	Muribaculaceae uncultured bacterium (relative)	0.00852785	0.014977	0.569397	0.569087	0.994434	0.00591083	0.0153577	0.384877	0.700329	0.995622	0.00564133	0.0155342	0.363156	0.716489	0.996569	0.00348869	0.0157037	0.222156	0.824192	0.99894
Prosocial (child)	Paraprevotella (relative)	0.0233656	0.0347111	0.673144	0.500855	0.977518	0.0215708	0.0353333	0.610493	0.541535	0.995622	0.0214219	0.0353123	0.60664	0.54409	0.996569	0.0204151	0.0357721	0.570697	0.568205	0.99894
Prosocial (child)	Prevotella 9 (relative)	0.000537131	0.00203697	0.263691	0.792018	0.994434	0.000616246	0.00207398	0.297132	0.766366	0.995622	0.000720662	0.0021204	0.33987	0.733954	0.996569	0.000436562	0.0021431	0.203706	0.838583	0.99894
Prosocial (child)	Alistipes (relative)	-0.00342993	0.0281453	-0.121865	0.903006	0.994434	-0.00665775	0.0286983	-0.231991	0.816545	0.995622	-0.00736748	0.0289276	-0.254687	0.798965	0.996569	-0.00524382	0.0290815	-0.180315	0.856906	0.99894
Prosocial (child)	Parabacteroides (relative)	-0.0340714	0.0477544	-0.713471	0.475554	0.963076	-0.0315425	0.0483469	-0.652421	0.51413	0.995622	-0.0327816	0.0486719	-0.673522	0.500616	0.996569	-0.0279492	0.0486804	-0.574136	0.565876	0.99894
Prosocial (child)	Gastranaerophilales uncultured bacterium (relative)	0.0180964	0.0430771	0.420094	0.674417	0.994434	0.0226531	0.0440503	0.514255	0.607074	0.995622	0.0224556	0.0440828	0.509396	0.610475	0.996569	0.0201587	0.0450462	0.447512	0.654505	0.99894
Prosocial (child)	Streptococcus (relative)	0.00949809	0.0283028	0.335589	0.737181	0.994434	0.0057136	0.0285535	0.200102	0.841401	0.995622	0.00673399	0.0289541	0.232575	0.816092	0.996569	0.00549436	0.029285	0.187617	0.851177	0.99894
Prosocial (child)	Christensenellaceae R-7 group (relative)	-0.00169784	0.0206129	-0.0823679	0.934354	0.994434	-0.00536523	0.0209707	-0.255844	0.798071	0.995622	-0.00674816	0.0217036	-0.310924	0.755859	0.996569	-0.00694061	0.0220739	-0.314426	0.753198	0.99894
Prosocial (child)	Clostridium sensu stricto 1 (relative)	-0.0169027	0.0181192	-0.932859	0.350893	0.910081	-0.0190118	0.0186111	-1.02153	0.307004	0.887737	-0.0195327	0.0187063	-1.04418	0.296403	0.865434	-0.0203989	0.0190599	-1.07025	0.284506	0.897921
Prosocial (child)	Clostridiales vadinBB60 group unidentified bacterium (relative)	-0.0874278	0.225165	-0.388284	0.697806	0.994434	-0.123445	0.229204	-0.538579	0.590177	0.995622	-0.125887	0.229465	-0.548612	0.583272	0.996569	-0.102689	0.234253	-0.438368	0.66112	0.99894
Prosocial (child)	Clostridiales vadinBB60 group uncultured bacterium (relative)	0.0732134	0.318992	0.229515	0.818469	0.994434	0.0552648	0.325335	0.169871	0.865112	0.995622	0.0451258	0.333872	0.135159	0.892486	0.996569	0.0699743	0.336276	0.208086	0.835162	0.99894
Prosocial (child)	Family XIII AD3011 group (relative)	0.0716302	0.15421	0.464497	0.642292	0.994434	0.0518889	0.161667	0.320961	0.74824	0.995622	0.0492629	0.162894	0.302422	0.76233	0.996569	0.0476332	0.163064	0.292113	0.7702	0.99894
Prosocial (child)	Lachnospiraceae unidentified bacterium (relative)	-0.00124479	0.00653266	-0.190549	0.848879	0.994434	-0.000952385	0.00673953	-0.141313	0.887623	0.995622	-0.000890768	0.00674753	-0.132014	0.894973	0.996569	-0.000352546	0.00674655	-0.0522557	0.958325	0.99894
Prosocial (child)	[Eubacterium] eligens group (relative)	0.00115018	0.0491645	0.0233945	0.981336	0.994434	-0.00660332	0.0502499	-0.13141	0.895451	0.995622	-0.00756623	0.0505626	-0.149641	0.881048	0.996569	-0.0106557	0.0527158	-0.202135	0.839811	0.99894
Prosocial (child)	[Eubacterium] hallii group (relative)	0.00231206	0.0457767	0.0505074	0.959718	0.994434	0.000578265	0.0465238	0.0124295	0.990083	0.996074	0.001283	0.0466935	0.0274771	0.978079	0.996569	-0.00313877	0.0471528	-0.0665658	0.946927	0.99894
Prosocial (child)	[Eubacterium] ruminantium group (relative)	-0.0116808	0.0970618	-0.120344	0.904211	0.994434	0.000724374	0.101035	0.00716956	0.99428	0.997935	-5.14855e-05	0.101168	-0.000508909	0.999594	0.999799	-0.011495	0.101666	-0.113066	0.909978	0.99894
Prosocial (child)	[Eubacterium] ventriosum group (relative)	-0.0384402	0.105357	-0.364856	0.715219	0.994434	-0.0490964	0.109728	-0.447437	0.65456	0.995622	-0.0495805	0.109736	-0.451818	0.6514	0.996569	-0.0405346	0.110018	-0.368435	0.712549	0.99894
Prosocial (child)	[Eubacterium] xylanophilum group (relative)	-0.0532183	0.131726	-0.404006	0.686208	0.994434	-0.060255	0.133267	-0.452138	0.65117	0.995622	-0.0619873	0.133547	-0.464162	0.642532	0.996569	-0.0617232	0.134827	-0.457794	0.6471	0.99894
Prosocial (child)	[Ruminococcus] gauvreauii group (relative)	-0.0108798	0.0726915	-0.149671	0.881024	0.994434	-0.0155548	0.0731721	-0.212578	0.831656	0.995622	-0.0141277	0.0738319	-0.19135	0.848251	0.996569	-0.0221808	0.0749833	-0.29581	0.767375	0.99894
Prosocial (child)	[Ruminococcus] torques group (relative)	-0.0217976	0.0351273	-0.620532	0.534907	0.990032	-0.0215978	0.0353056	-0.611737	0.540712	0.995622	-0.0211817	0.0355791	-0.595341	0.551615	0.996569	-0.0230252	0.0356543	-0.645791	0.518415	0.99894
Prosocial (child)	Anaerostipes (relative)	0.00513116	0.0169291	0.303098	0.761815	0.994434	0.00301087	0.017055	0.176539	0.859871	0.995622	0.00309531	0.0170583	0.181454	0.856011	0.996569	0.00406054	0.0169868	0.239041	0.811074	0.99894
Prosocial (child)	Blautia (relative)	-0.00847443	0.00945079	-0.896689	0.369885	0.910081	-0.0107634	0.00968723	-1.1111	0.266527	0.836343	-0.0108572	0.00969848	-1.11948	0.262936	0.857729	-0.0118944	0.0099138	-1.19978	0.230225	0.866917
Prosocial (child)	Butyrivibrio (relative)	0.01291	0.039911	0.323469	0.74634	0.994434	0.013069	0.0410615	0.318279	0.750273	0.995622	0.0128818	0.0410795	0.313583	0.753838	0.996569	0.0098296	0.0416312	0.236112	0.813346	0.99894
Prosocial (child)	CAG-56 (relative)	-0.0099056	0.111368	-0.0889448	0.929126	0.994434	0.0161114	0.113547	0.141892	0.887165	0.995622	0.0154506	0.113571	0.136043	0.891787	0.996569	0.0221281	0.113656	0.194693	0.845633	0.99894
Prosocial (child)	Coprococcus 1 (relative)	0.0383032	0.119479	0.320586	0.748524	0.994434	0.0111312	0.121639	0.0915095	0.927088	0.995622	0.00848722	0.122756	0.0691388	0.944879	0.996569	0.00720915	0.122987	0.0586171	0.953257	0.99894
Prosocial (child)	Coprococcus 2 (relative)	-0.0103963	0.0278116	-0.37381	0.708545	0.994434	-0.00852674	0.0282206	-0.302146	0.762541	0.995622	-0.00856708	0.0282362	-0.303408	0.761579	0.996569	-0.0101708	0.0287872	-0.353311	0.723855	0.99894
Prosocial (child)	Coprococcus 3 (relative)	-0.00909581	0.0907224	-0.10026	0.920138	0.994434	-0.0304206	0.0926729	-0.328258	0.742717	0.995622	-0.0291492	0.0930744	-0.313182	0.754143	0.996569	-0.0340824	0.0932271	-0.365585	0.714675	0.99894
Prosocial (child)	Dorea (relative)	-0.0250523	0.0395891	-0.632808	0.526859	0.982741	-0.0292655	0.0399609	-0.732354	0.463953	0.995622	-0.0288797	0.0403618	-0.715519	0.474288	0.996569	-0.028176	0.0403725	-0.6979	0.48524	0.99894
Prosocial (child)	Fusicatenibacter (relative)	-0.00479658	0.0172898	-0.277422	0.781456	0.994434	-0.00654965	0.0175991	-0.372157	0.709776	0.995622	-0.00650652	0.0176079	-0.369524	0.711737	0.996569	-0.00353449	0.0179036	-0.197418	0.843501	0.99894
Prosocial (child)	Lachnoclostridium (relative)	-0.0331425	0.0876106	-0.378293	0.705213	0.994434	-0.0383373	0.0879442	-0.435927	0.662889	0.995622	-0.0369068	0.0888113	-0.415564	0.677729	0.996569	-0.0383908	0.0884251	-0.434161	0.664171	0.99894
Prosocial (child)	Lachnospira (relative)	-0.0198433	0.0551504	-0.359803	0.718994	0.994434	-0.0135706	0.0572301	-0.237123	0.812561	0.995622	-0.0124387	0.0578151	-0.215147	0.829653	0.996569	0.0052334	0.0596576	0.087724	0.930096	0.99894
Prosocial (child)	Lachnospiraceae FCS020 group (relative)	-0.149921	0.157074	-0.954461	0.33985	0.898587	-0.145396	0.160798	-0.904212	0.365883	0.946912	-0.144324	0.16228	-0.889354	0.373813	0.955981	-0.135645	0.164968	-0.822252	0.410933	0.979057
Prosocial (child)	Lachnospiraceae ND3007 group (relative)	-0.00344657	0.0353563	-0.0974813	0.922344	0.994434	-0.00378732	0.0357487	-0.105943	0.915628	0.995622	-0.00422339	0.0358044	-0.117957	0.906101	0.996569	-0.00492475	0.0359535	-0.136976	0.89105	0.99894
Prosocial (child)	Lachnospiraceae NK4A136 group (relative)	-0.0101257	0.0405995	-0.249403	0.803049	0.994434	-0.00312671	0.0424995	-0.0735705	0.941352	0.995622	-0.00337565	0.042526	-0.0793785	0.936732	0.996569	-0.0067149	0.0430743	-0.155891	0.876119	0.99894
Prosocial (child)	Lachnospiraceae UCG-001 (relative)	-0.0440155	0.106631	-0.412783	0.679766	0.994434	-0.0257907	0.108134	-0.238508	0.811487	0.995622	-0.0224381	0.112347	-0.199721	0.841699	0.996569	-0.020828	0.111878	-0.186166	0.852314	0.99894
Prosocial (child)	Lachnospiraceae UCG-004 (relative)	0.0134958	0.269202	0.0501326	0.960017	0.994434	0.0182951	0.271809	0.0673087	0.946336	0.995622	0.0250794	0.274325	0.0914222	0.927157	0.996569	0.0158386	0.274365	0.0577282	0.953965	0.99894
Prosocial (child)	Marvinbryantia (relative)	0.0945505	0.303037	0.312009	0.755033	0.994434	0.0354246	0.312828	0.11324	0.90984	0.995622	0.026291	0.318564	0.0825298	0.934225	0.996569	-0.00306604	0.318977	-0.00961213	0.992331	0.99894
Prosocial (child)	Roseburia (relative)	-0.0109269	0.0223126	-0.489722	0.624331	0.994434	-0.00984051	0.0224516	-0.438298	0.66117	0.995622	-0.00945794	0.0229749	-0.411665	0.680585	0.996569	-0.00867252	0.0229475	-0.377928	0.705484	0.99894
Prosocial (child)	Tyzzerella 3 (relative)	0.0409849	0.159272	0.257326	0.796927	0.994434	0.0335408	0.159389	0.210433	0.83333	0.995622	0.0331963	0.159454	0.208187	0.835083	0.996569	0.0372496	0.160977	0.231398	0.817006	0.99894
Prosocial (child)	Lachnospiraceae uncultured bacterium (relative)	0.0486154	0.124172	0.391517	0.695415	0.994434	0.0199805	0.128885	0.155026	0.876801	0.995622	0.0199364	0.128931	0.154628	0.877115	0.996569	0.0083338	0.129744	0.0642324	0.948785	0.99894
Prosocial (child)	Intestinibacter (relative)	-0.011012	0.0412758	-0.26679	0.789631	0.994434	-0.0218261	0.0433097	-0.503954	0.614294	0.995622	-0.0218106	0.043335	-0.503303	0.614752	0.996569	-0.0168022	0.0438134	-0.383494	0.701353	0.99894
Prosocial (child)	Romboutsia (relative)	-0.0079563	0.0202698	-0.392519	0.694675	0.994434	-0.0101378	0.0210689	-0.481172	0.630394	0.995622	-0.010407	0.0211158	-0.492852	0.622117	0.996569	-0.0101022	0.0210893	-0.479019	0.631925	0.99894
Prosocial (child)	Terrisporobacter (relative)	-0.0771208	0.103102	-0.748003	0.454459	0.961424	-0.0858123	0.105356	-0.814498	0.41536	0.978955	-0.087104	0.105475	-0.825829	0.408901	0.969365	-0.0834712	0.105632	-0.790208	0.429406	0.992351
Prosocial (child)	[Eubacterium] coprostanoligenes group (relative)	-0.00232787	0.0286499	-0.0812524	0.935241	0.994434	-0.00750579	0.0292421	-0.256678	0.797427	0.995622	-0.00843626	0.029574	-0.285259	0.775446	0.996569	-0.00406791	0.0298042	-0.136488	0.891436	0.99894
Prosocial (child)	Butyricicoccus (relative)	-0.0588794	0.0958736	-0.614135	0.539126	0.990735	-0.0607542	0.0968929	-0.627024	0.530643	0.995622	-0.0597886	0.0972057	-0.615073	0.538507	0.996569	-0.0750928	0.0977591	-0.768141	0.442403	0.995853
Prosocial (child)	Faecalibacterium (relative)	-0.00305995	0.00667196	-0.458628	0.646501	0.994434	-0.00314678	0.00675054	-0.466153	0.641106	0.995622	-0.00307628	0.00676746	-0.45457	0.649419	0.996569	-0.00249177	0.00678953	-0.367002	0.713618	0.99894
Prosocial (child)	Ruminiclostridium 5 (relative)	0.055176	0.07292	0.756665	0.44925	0.956299	0.0556781	0.0768703	0.724312	0.468874	0.995622	0.05795	0.0775486	0.747273	0.454899	0.996569	0.0499149	0.0786389	0.634736	0.525601	0.99894
Prosocial (child)	Ruminiclostridium 6 (relative)	-0.0617802	0.0936162	-0.659931	0.509298	0.980217	-0.0472453	0.0975764	-0.484188	0.628253	0.995622	-0.0502011	0.0983424	-0.510473	0.60972	0.996569	-0.0471732	0.099065	-0.476185	0.633943	0.99894
Prosocial (child)	Ruminiclostridium 9 (relative)	-0.00310495	0.298538	-0.0104005	0.991702	0.994434	-0.0176137	0.301361	-0.0584471	0.953393	0.995622	-0.0228849	0.303038	-0.0755183	0.939802	0.996569	-0.0441583	0.304233	-0.145147	0.884595	0.99894
Prosocial (child)	Ruminococcaceae NK4A214 group (relative)	-0.00058561	0.0385698	-0.0151831	0.987886	0.994434	-0.00674852	0.0401653	-0.168019	0.866568	0.995622	-0.00731548	0.0402614	-0.181699	0.855819	0.996569	-0.0115699	0.0404819	-0.285805	0.775028	0.99894
Prosocial (child)	Ruminococcaceae UCG-002 (relative)	0.00207044	0.0215831	0.0959287	0.923577	0.994434	-0.00441333	0.0223052	-0.197861	0.843154	0.995622	-0.00500939	0.0225109	-0.222531	0.8239	0.996569	-0.00487336	0.0225982	-0.215652	0.829259	0.99894
Prosocial (child)	Ruminococcaceae UCG-003 (relative)	0.0955123	0.196189	0.486837	0.626374	0.994434	0.113497	0.197274	0.575328	0.565069	0.995622	0.110884	0.199455	0.555932	0.578257	0.996569	0.0868761	0.20225	0.429548	0.667524	0.99894
Prosocial (child)	Ruminococcaceae UCG-004 (relative)	-0.0121702	0.183423	-0.0663502	0.947099	0.994434	-0.0292228	0.184916	-0.158033	0.874431	0.995622	-0.0315781	0.185442	-0.170285	0.864786	0.996569	-0.00975657	0.187015	-0.0521699	0.958393	0.99894
Prosocial (child)	Ruminococcaceae UCG-005 (relative)	0.0196163	0.0414015	0.473808	0.635637	0.994434	0.0129073	0.0422102	0.305785	0.759768	0.995622	0.011807	0.0439286	0.268778	0.7881	0.996569	0.0132201	0.0439656	0.300693	0.763649	0.99894
Prosocial (child)	Ruminococcaceae UCG-010 (relative)	-0.02136	0.116291	-0.183676	0.854268	0.994434	-0.0251597	0.116567	-0.215839	0.829113	0.995622	-0.0299196	0.118641	-0.252185	0.800898	0.996569	-0.0331711	0.118746	-0.279346	0.779979	0.99894
Prosocial (child)	Ruminococcaceae UCG-013 (relative)	-0.0716082	0.127696	-0.560769	0.574955	0.994434	-0.0557287	0.128707	-0.43299	0.665022	0.995622	-0.0537137	0.130004	-0.413169	0.679483	0.996569	-0.0516015	0.131142	-0.393478	0.693967	0.99894
Prosocial (child)	Ruminococcaceae UCG-014 (relative)	0.0120493	0.0288036	0.418325	0.675709	0.994434	0.00959191	0.0289526	0.331297	0.740421	0.995622	0.00900493	0.0294002	0.306288	0.759386	0.996569	0.00618727	0.0296399	0.208748	0.834645	0.99894
Prosocial (child)	Ruminococcus 1 (relative)	0.0026458	0.028171	0.0939192	0.925173	0.994434	0.0103388	0.0287954	0.359045	0.719562	0.995622	0.0108926	0.0289259	0.37657	0.706493	0.996569	0.00873	0.0290562	0.300452	0.763832	0.99894
Prosocial (child)	Ruminococcus 2 (relative)	-0.00358289	0.00764533	-0.468637	0.639329	0.994434	-0.00273384	0.00789086	-0.346456	0.729	0.995622	-0.00317967	0.00808529	-0.393266	0.694123	0.996569	-0.0037736	0.00812175	-0.464629	0.642197	0.99894
Prosocial (child)	Subdoligranulum (relative)	0.00130984	0.0128758	0.101729	0.918972	0.994434	0.00244478	0.0130617	0.187171	0.851527	0.995622	0.00218788	0.0131751	0.166061	0.868109	0.996569	0.001596	0.0131996	0.120913	0.90376	0.99894
Prosocial (child)	Ruminococcaceae uncultured bacterium (relative)	0.00170158	0.0258106	0.0659257	0.947437	0.994434	0.00168833	0.0257989	0.065442	0.947822	0.995622	0.00171295	0.0258168	0.0663501	0.947099	0.996569	0.00225408	0.0261679	0.0861389	0.931356	0.99894
Prosocial (child)	Erysipelatoclostridium (relative)	0.0910812	0.175657	0.518517	0.604097	0.994434	0.151054	0.183719	0.8222	0.410963	0.978231	0.149436	0.185842	0.804104	0.421337	0.978001	0.155763	0.185987	0.837492	0.402316	0.97588
Prosocial (child)	Erysipelotrichaceae UCG-003 (relative)	-0.0109274	0.0324162	-0.337095	0.736045	0.994434	-0.0165008	0.0325354	-0.507165	0.612039	0.995622	-0.0164726	0.0325225	-0.506499	0.612507	0.996569	-0.0197896	0.0326613	-0.605904	0.544578	0.99894
Prosocial (child)	Holdemanella (relative)	0.000922092	0.0201253	0.0458175	0.963456	0.994434	0.0027961	0.0203877	0.137146	0.890915	0.995622	0.00380184	0.020951	0.181464	0.856004	0.996569	0.000678959	0.0213398	0.0318165	0.974618	0.99894
Prosocial (child)	Turicibacter (relative)	-0.0519824	0.0681452	-0.762818	0.445572	0.956299	-0.0527342	0.0702002	-0.751198	0.452534	0.995622	-0.0560646	0.0710189	-0.789432	0.42986	0.982857	-0.050227	0.0733383	-0.684867	0.493428	0.99894
Prosocial (child)	Phascolarctobacterium (relative)	-0.0181762	0.0410372	-0.442921	0.657823	0.994434	-0.0161524	0.0410671	-0.393316	0.694086	0.995622	-0.0166708	0.0411401	-0.40522	0.685316	0.996569	-0.0171541	0.0416477	-0.411886	0.680423	0.99894
Prosocial (child)	Dialister (relative)	-0.00436167	0.0117718	-0.37052	0.710995	0.994434	-0.00619391	0.0121034	-0.51175	0.608826	0.995622	-0.00611635	0.0121115	-0.505002	0.613557	0.996569	-0.0062066	0.0121606	-0.510386	0.609781	0.99894
Prosocial (child)	Bilophila (relative)	-0.00370483	0.294245	-0.0125909	0.989954	0.994434	0.00537624	0.29928	0.0179639	0.985668	0.996074	-7.59892e-05	0.3009	-0.00025254	0.999799	0.999799	0.0520431	0.30411	0.171133	0.86412	0.99894
Prosocial (child)	Desulfovibrio (relative)	0.0454919	0.213486	0.213091	0.831256	0.994434	0.0388172	0.214056	0.181341	0.8561	0.995622	0.0349085	0.215739	0.161809	0.871456	0.996569	0.0548992	0.215426	0.25484	0.798846	0.99894
Prosocial (child)	Parasutterella (relative)	-0.173596	0.140401	-1.23643	0.216299	0.739893	-0.157024	0.141747	-1.10778	0.267958	0.836949	-0.157308	0.141806	-1.10932	0.267292	0.861011	-0.147299	0.142677	-1.0324	0.301887	0.90889
Prosocial (child)	Sutterella (relative)	0.0579582	0.0840441	0.689617	0.490435	0.973493	0.065297	0.0861508	0.757939	0.448487	0.995622	0.0661676	0.0862444	0.76721	0.442956	0.996569	0.0681987	0.0866537	0.787026	0.431267	0.992351
Prosocial (child)	Enterobacteriaceae unidentified bacterium (relative)	0.107268	0.289392	0.370666	0.710887	0.994434	0.0792637	0.293304	0.270244	0.786973	0.995622	0.0747649	0.294928	0.253502	0.79988	0.996569	0.0710916	0.294949	0.24103	0.809532	0.99894
Prosocial (child)	Tenericutes unidentified bacterium (relative)	-0.0255032	0.358092	-0.0712195	0.943223	0.994434	-0.0596471	0.363979	-0.163875	0.86983	0.995622	-0.0742901	0.37065	-0.200432	0.841143	0.996569	-0.0690426	0.373437	-0.184884	0.85332	0.99894
Prosocial (child)	Mollicutes RF39 unidentified bacterium (relative)	0.0713874	0.134175	0.532046	0.594694	0.994434	0.075679	0.13473	0.561708	0.574315	0.995622	0.074383	0.135172	0.550286	0.582123	0.996569	0.0660105	0.135423	0.487439	0.625947	0.99894
Prosocial (child)	Mollicutes RF39 uncultured bacterium (relative)	-0.0215119	0.046695	-0.460689	0.645022	0.994434	-0.0251959	0.0469589	-0.536553	0.591576	0.995622	-0.0270354	0.0475225	-0.568897	0.569426	0.996569	-0.0300019	0.0479253	-0.626013	0.531306	0.99894
Prosocial (child)	Akkermansia (relative)	0.00308732	0.00889372	0.347135	0.72849	0.994434	0.00379677	0.00912046	0.416291	0.677197	0.995622	0.0036413	0.00923637	0.394235	0.693407	0.996569	0.00363929	0.0092792	0.392198	0.694912	0.99894
Prosocial (child)	Methanobrevibacter (absolute)	0.00181011	0.00764142	0.236882	0.812749	0.994434	-0.000219414	0.00782821	-0.0280286	0.977639	0.995622	-0.0002194	0.00782812	-0.0280272	0.97764	0.996569	-1.04715e-05	0.00788198	-0.00132854	0.99894	0.99894
Prosocial (child)	Bifidobacterium (absolute)	0.0151768	0.0514829	0.294793	0.768152	0.994434	0.0166242	0.0535333	0.31054	0.756151	0.995622	0.0166671	0.0535315	0.311351	0.755534	0.996569	0.0189814	0.0545133	0.348197	0.727692	0.99894
Prosocial (child)	Adlercreutzia (absolute)	-0.00139059	0.011579	-0.120095	0.904408	0.994434	-0.00196443	0.0118307	-0.166045	0.868122	0.995622	-0.00228687	0.0119441	-0.191463	0.848163	0.996569	-0.00164358	0.0123069	-0.133549	0.893759	0.99894
Prosocial (child)	Senegalimassilia (absolute)	-0.00344431	0.00854146	-0.403246	0.686767	0.994434	-0.00260529	0.0087246	-0.298614	0.765234	0.995622	-0.00242729	0.00884281	-0.274493	0.783706	0.996569	-0.00293004	0.00891485	-0.328669	0.742406	0.99894
Prosocial (child)	Eggerthellaceae uncultured bacterium (absolute)	0.00722016	0.0085996	0.839592	0.401137	0.937871	0.00783398	0.00886566	0.883632	0.376895	0.954916	0.0077621	0.00889267	0.872864	0.382737	0.95803	0.00850994	0.00903395	0.941996	0.346195	0.94204
Prosocial (child)	Bacteroides (absolute)	-0.0111248	0.0496383	-0.224117	0.822666	0.994434	-0.0099396	0.0499714	-0.198906	0.842336	0.995622	-0.0110021	0.0502763	-0.218833	0.82678	0.996569	-0.0103547	0.0503786	-0.205539	0.837151	0.99894
Prosocial (child)	Barnesiella (absolute)	-0.0056936	0.00751442	-0.757689	0.448637	0.956299	-0.00476459	0.00761455	-0.625721	0.531498	0.995622	-0.00558921	0.00794429	-0.70355	0.481713	0.996569	-0.00485339	0.00812685	-0.597205	0.550371	0.99894
Prosocial (child)	Odoribacter (absolute)	-0.00116279	0.00835687	-0.139141	0.889338	0.994434	0.000645092	0.00851323	0.0757752	0.939598	0.995622	0.000498103	0.0085607	0.0581848	0.953601	0.996569	0.00257498	0.00876558	0.293761	0.768941	0.99894
Prosocial (child)	Muribaculaceae uncultured bacterium (absolute)	-0.00359839	0.00691539	-0.520345	0.602823	0.994434	-0.00492912	0.00708589	-0.695625	0.486664	0.995622	-0.00500094	0.00709477	-0.704876	0.480887	0.996569	-0.00598642	0.00713375	-0.839169	0.401375	0.97588
Prosocial (child)	Paraprevotella (absolute)	-0.00173716	0.00764027	-0.227369	0.820137	0.994434	-0.00124945	0.00773766	-0.161476	0.871718	0.995622	-0.00116955	0.00775288	-0.150854	0.880091	0.996569	-0.00177393	0.00776994	-0.228306	0.819408	0.99894
Prosocial (child)	Prevotella 9 (absolute)	-0.000539594	0.00612557	-0.0880888	0.929806	0.994434	-0.000208125	0.00628116	-0.0331349	0.973567	0.995622	1.02011e-05	0.00641399	0.00159044	0.998731	0.999799	-0.00186156	0.0065682	-0.283421	0.776854	0.99894
Prosocial (child)	Alistipes (absolute)	-0.00999557	0.00916133	-1.09106	0.275246	0.831263	-0.0100773	0.0094237	-1.06936	0.284909	0.871487	-0.0101747	0.00943398	-1.07852	0.280804	0.865434	-0.0104462	0.0095269	-1.0965	0.272862	0.897921
Prosocial (child)	Parabacteroides (absolute)	-0.0125371	0.011145	-1.12491	0.260627	0.806247	-0.014411	0.0114422	-1.25947	0.207861	0.760696	-0.0143536	0.0114485	-1.25375	0.209933	0.798345	-0.0128642	0.0115677	-1.11207	0.266106	0.893683
Prosocial (child)	Gastranaerophilales uncultured bacterium (absolute)	0.000113326	0.0106147	0.0106763	0.991482	0.994434	5.1177e-05	0.0107772	0.00474862	0.996211	0.998039	-9.21916e-05	0.0108086	-0.00852946	0.993195	0.999799	3.36304e-05	0.0108293	0.00310549	0.997522	0.99894
Prosocial (child)	Streptococcus (absolute)	-0.00368866	0.00749585	-0.492094	0.622653	0.994434	-0.0048231	0.00760611	-0.634109	0.52601	0.995622	-0.00482199	0.00760667	-0.633916	0.526136	0.996569	-0.00446331	0.0077474	-0.576104	0.564545	0.99894
Prosocial (child)	Christensenellaceae R-7 group (absolute)	-0.00570198	0.00963543	-0.591772	0.554003	0.994434	-0.00601194	0.00975644	-0.616202	0.537761	0.995622	-0.00680234	0.0100462	-0.677107	0.498338	0.996569	-0.0114819	0.0105217	-1.09126	0.275157	0.897921
Prosocial (child)	Clostridium sensu stricto 1 (absolute)	-0.00535382	0.00908635	-0.589216	0.555716	0.994434	-0.00600236	0.0092926	-0.64593	0.518325	0.995622	-0.00607253	0.0092992	-0.653017	0.513746	0.996569	-0.00483725	0.00936556	-0.516494	0.605509	0.99894
Prosocial (child)	Clostridiales vadinBB60 group unidentified bacterium (absolute)	-0.00576518	0.0115401	-0.499579	0.617371	0.994434	-0.00731772	0.0116207	-0.629717	0.52888	0.995622	-0.00732706	0.0116204	-0.630536	0.528344	0.996569	-0.00644669	0.0118786	-0.542715	0.587326	0.99894
Prosocial (child)	Clostridiales vadinBB60 group uncultured bacterium (absolute)	0.00229335	0.0130122	0.176246	0.8601	0.994434	0.00160679	0.0133568	0.120298	0.904247	0.995622	0.00109215	0.0138149	0.0790553	0.936989	0.996569	0.00220474	0.0140596	0.156814	0.875392	0.99894
Prosocial (child)	Family XIII AD3011 group (absolute)	0.00420428	0.00792291	0.530648	0.595663	0.994434	0.00169377	0.00826235	0.204999	0.837573	0.995622	0.0016153	0.00827855	0.195119	0.8453	0.996569	0.0011962	0.00828605	0.144364	0.885213	0.99894
Prosocial (child)	Lachnospiraceae unidentified bacterium (absolute)	-0.0120445	0.0510125	-0.236109	0.813348	0.994434	-0.0117663	0.0528085	-0.222811	0.823682	0.995622	-0.0113257	0.0528885	-0.214143	0.830436	0.996569	-0.016534	0.0536203	-0.308353	0.757813	0.99894
Prosocial (child)	[Eubacterium] eligens group (absolute)	0.00153015	0.00745463	0.205261	0.837368	0.994434	0.000845674	0.00761193	0.111099	0.911538	0.995622	0.000784428	0.00762077	0.102933	0.918016	0.996569	-0.000170951	0.00766999	-0.0222883	0.982218	0.99894
Prosocial (child)	[Eubacterium] hallii group (absolute)	-0.0179339	0.0326351	-0.549528	0.582643	0.994434	-0.0286612	0.0339996	-0.842985	0.399237	0.968814	-0.0283345	0.0342198	-0.828015	0.407662	0.969365	-0.0308784	0.0339483	-0.909571	0.363049	0.957792
Prosocial (child)	[Eubacterium] ruminantium group (absolute)	-0.00243354	0.00770112	-0.315998	0.752004	0.994434	-0.00212841	0.00808259	-0.263333	0.792294	0.995622	-0.00229856	0.00812748	-0.282814	0.77732	0.996569	-0.00287672	0.00815479	-0.352765	0.724265	0.99894
Prosocial (child)	[Eubacterium] ventriosum group (absolute)	-0.00615367	0.00795022	-0.774026	0.438915	0.956299	-0.00664407	0.00835987	-0.794757	0.426755	0.989892	-0.00664651	0.00835857	-0.795173	0.426513	0.981911	-0.00531748	0.00847648	-0.627321	0.530449	0.99894
Prosocial (child)	[Eubacterium] xylanophilum group (absolute)	-0.00773007	0.00735935	-1.05037	0.293546	0.850013	-0.00817911	0.00742043	-1.10224	0.270357	0.84111	-0.00836299	0.00745113	-1.12238	0.261702	0.857729	-0.00837556	0.0074825	-1.11935	0.26299	0.890789
Prosocial (child)	[Ruminococcus] gauvreauii group (absolute)	-0.00445006	0.0112698	-0.394867	0.692941	0.994434	-0.004164	0.0114393	-0.364007	0.715853	0.995622	-0.00393458	0.0116412	-0.337988	0.735372	0.996569	-0.00488924	0.0117092	-0.417557	0.676271	0.99894
Prosocial (child)	[Ruminococcus] torques group (absolute)	-0.0236155	0.0308309	-0.765968	0.443695	0.956299	-0.0136065	0.0320012	-0.425186	0.670701	0.995622	-0.0130591	0.032395	-0.403121	0.686859	0.996569	-0.0136708	0.0321021	-0.425855	0.670214	0.99894
Prosocial (child)	Anaerostipes (absolute)	-0.00690015	0.0602192	-0.114584	0.908775	0.994434	-0.0103295	0.0608863	-0.169652	0.865284	0.995622	-0.0101928	0.0608915	-0.167394	0.86706	0.996569	-0.013291	0.0615815	-0.215827	0.829122	0.99894
Prosocial (child)	Blautia (absolute)	-0.0338985	0.0687084	-0.493368	0.621753	0.994434	-0.0444417	0.0706858	-0.628722	0.529531	0.995622	-0.0447084	0.0707054	-0.63232	0.527178	0.996569	-0.0611854	0.072983	-0.838351	0.401834	0.97588
Prosocial (child)	Butyrivibrio (absolute)	-0.00282195	0.0101131	-0.279038	0.780216	0.994434	-0.0025338	0.0102665	-0.246803	0.805061	0.995622	-0.00246695	0.0102739	-0.24012	0.810237	0.996569	-0.00410139	0.0103621	-0.395806	0.692248	0.99894
Prosocial (child)	CAG-56 (absolute)	-0.00236313	0.00728215	-0.324509	0.745553	0.994434	-0.00135736	0.00749627	-0.181071	0.856312	0.995622	-0.00125927	0.00752217	-0.167408	0.867049	0.996569	-0.0012944	0.00752497	-0.172015	0.863426	0.99894
Prosocial (child)	Coprococcus 1 (absolute)	8.80924e-06	0.0160316	0.000549492	0.999562	0.999562	-0.00269045	0.0162122	-0.165953	0.868194	0.995622	-0.00272247	0.016209	-0.16796	0.866615	0.996569	-0.00414858	0.0163031	-0.254466	0.799136	0.99894
Prosocial (child)	Coprococcus 2 (absolute)	0.00119079	0.00743809	0.160093	0.872808	0.994434	0.000669995	0.00752439	0.0890432	0.929048	0.995622	0.000578103	0.00754486	0.0766221	0.938924	0.996569	-0.000365644	0.00759814	-0.0481228	0.961618	0.99894
Prosocial (child)	Coprococcus 3 (absolute)	-0.000187137	0.0167794	-0.0111528	0.991102	0.994434	-0.00383477	0.0174287	-0.220026	0.825851	0.995622	-0.00339893	0.017729	-0.191716	0.847965	0.996569	-0.00674124	0.017892	-0.376775	0.706341	0.99894
Prosocial (child)	Dorea (absolute)	-0.0227628	0.0322443	-0.705949	0.48022	0.967035	-0.0348821	0.0336327	-1.03715	0.299668	0.883092	-0.0346701	0.0339308	-1.02179	0.30688	0.877259	-0.0361131	0.0337103	-1.07128	0.284045	0.897921
Prosocial (child)	Fusicatenibacter (absolute)	0.00494457	0.0259475	0.19056	0.84887	0.994434	-0.00127544	0.0269855	-0.0472638	0.962303	0.995622	-0.000625324	0.0272481	-0.0229493	0.981691	0.998144	-0.00245291	0.0276925	-0.0885767	0.929418	0.99894
Prosocial (child)	Lachnoclostridium (absolute)	-0.00824379	0.00732447	-1.12551	0.260371	0.806247	-0.00791695	0.00743225	-1.06522	0.286778	0.873255	-0.00786636	0.00746412	-1.05389	0.291934	0.865434	-0.00698612	0.00750657	-0.930667	0.352026	0.943429
Prosocial (child)	Lachnospira (absolute)	-0.000355883	0.00766013	-0.0464591	0.962944	0.994434	0.000332863	0.00781369	0.0426	0.96602	0.995622	0.000489063	0.00786359	0.0621933	0.950409	0.996569	0.000777023	0.00795099	0.0977266	0.922149	0.99894
Prosocial (child)	Lachnospiraceae FCS020 group (absolute)	0.000551657	0.010799	0.0510839	0.959259	0.994434	0.000297073	0.0108701	0.0273293	0.978197	0.995622	0.000429513	0.0108983	0.0394111	0.968563	0.996569	-6.79071e-05	0.0109456	-0.00620408	0.99505	0.99894
Prosocial (child)	Lachnospiraceae ND3007 group (absolute)	-0.00120613	0.0119344	-0.101063	0.9195	0.994434	-0.00238196	0.0120265	-0.198059	0.842999	0.995622	-0.00213184	0.0121485	-0.175482	0.860701	0.996569	-0.00257466	0.0121521	-0.211869	0.832209	0.99894
Prosocial (child)	Lachnospiraceae NK4A136 group (absolute)	-0.00122625	0.0102786	-0.119302	0.905036	0.994434	-0.00112463	0.0103492	-0.108669	0.913465	0.995622	-0.000937901	0.0104151	-0.0900524	0.928246	0.996569	-0.00185387	0.0104632	-0.17718	0.859367	0.99894
Prosocial (child)	Lachnospiraceae UCG-001 (absolute)	-0.00661469	0.00772673	-0.856079	0.391954	0.932943	-0.00507675	0.00786183	-0.645746	0.518444	0.995622	-0.00502459	0.00805821	-0.623537	0.532931	0.996569	-0.00467664	0.0081535	-0.573574	0.566256	0.99894
Prosocial (child)	Lachnospiraceae UCG-004 (absolute)	-0.00384651	0.00839036	-0.458444	0.646634	0.994434	-0.00336869	0.0085098	-0.39586	0.692209	0.995622	-0.0032846	0.00852952	-0.385086	0.700174	0.996569	-0.00317452	0.00859867	-0.369188	0.711988	0.99894
Prosocial (child)	Marvinbryantia (absolute)	0.00282778	0.00812996	0.347822	0.727974	0.994434	0.000878488	0.00846805	0.103741	0.917375	0.995622	0.000579765	0.00869395	0.066686	0.946832	0.996569	0.000110412	0.00869844	0.0126933	0.989872	0.99894
Prosocial (child)	Roseburia (absolute)	-0.00105931	0.0118718	-0.0892284	0.9289	0.994434	-0.000452871	0.0121229	-0.0373567	0.970201	0.995622	-0.000162643	0.0122502	-0.0132768	0.989407	0.999799	-0.00163018	0.0124737	-0.130689	0.896021	0.99894
Prosocial (child)	Tyzzerella 3 (absolute)	-0.000627718	0.0102498	-0.0612417	0.951167	0.994434	0.000382525	0.0103847	0.0368354	0.970616	0.995622	0.000334511	0.0103877	0.0322026	0.97431	0.996569	0.00113981	0.0105138	0.108411	0.91367	0.99894
Prosocial (child)	Lachnospiraceae uncultured bacterium (absolute)	8.86064e-05	0.00739532	0.0119814	0.99044	0.994434	-0.00159418	0.00764686	-0.208475	0.834858	0.995622	-0.00175529	0.00769092	-0.228229	0.819468	0.996569	-0.0019918	0.00771278	-0.258246	0.796217	0.99894
Prosocial (child)	Intestinibacter (absolute)	0.00490497	0.00928966	0.528003	0.597497	0.994434	0.00364796	0.00938792	0.38858	0.697587	0.995622	0.00361259	0.00939055	0.384705	0.700456	0.996569	0.00476361	0.0094388	0.504683	0.613781	0.99894
Prosocial (child)	Romboutsia (absolute)	0.000215164	0.013625	0.0157918	0.9874	0.994434	0.00225665	0.0138295	0.163176	0.87038	0.995622	0.00226827	0.0138302	0.164009	0.869724	0.996569	0.00334591	0.013832	0.241897	0.80886	0.99894
Prosocial (child)	Terrisporobacter (absolute)	-0.00399434	0.00763391	-0.523236	0.60081	0.994434	-0.00538967	0.00786872	-0.684948	0.493377	0.995622	-0.005359	0.00787119	-0.680837	0.495974	0.996569	-0.00431234	0.00793144	-0.543702	0.586647	0.99894
Prosocial (child)	[Eubacterium] coprostanoligenes group (absolute)	-0.00365762	0.0116722	-0.313362	0.754006	0.994434	-0.00663785	0.0118674	-0.559336	0.575932	0.995622	-0.00685616	0.0119059	-0.575862	0.564708	0.996569	-0.00700789	0.0120012	-0.583931	0.559267	0.99894
Prosocial (child)	Butyricicoccus (absolute)	2.72754e-05	0.00958592	0.00284536	0.99773	0.998644	0.000516421	0.00963771	0.0535833	0.957267	0.995622	0.000681985	0.00968405	0.0704236	0.943857	0.996569	-0.000166999	0.00970899	-0.0172004	0.986277	0.99894
Prosocial (child)	Faecalibacterium (absolute)	-0.0152331	0.0297793	-0.511531	0.608979	0.994434	-0.0243545	0.0310781	-0.783654	0.433243	0.995622	-0.0240395	0.0313306	-0.767284	0.442913	0.996569	-0.0250746	0.03118	-0.804188	0.421288	0.987225
Prosocial (child)	Ruminiclostridium 5 (absolute)	0.00267896	0.00772449	0.346814	0.728731	0.994434	0.00088357	0.00813265	0.108645	0.913484	0.995622	0.000793851	0.00815062	0.0973977	0.922411	0.996569	-0.000543182	0.00821202	-0.0661448	0.947263	0.99894
Prosocial (child)	Ruminiclostridium 6 (absolute)	-0.00457491	0.00760684	-0.60142	0.54756	0.994434	-0.00371299	0.00779266	-0.476472	0.633738	0.995622	-0.00382638	0.00781152	-0.489838	0.624248	0.996569	-0.00415615	0.00792077	-0.524715	0.599781	0.99894
Prosocial (child)	Ruminiclostridium 9 (absolute)	0.00169681	0.00800136	0.212066	0.832056	0.994434	0.00107694	0.00811143	0.132769	0.894376	0.995622	0.000884001	0.00821018	0.107671	0.914256	0.996569	0.000471407	0.00826203	0.057057	0.9545	0.99894
Prosocial (child)	Ruminococcaceae NK4A214 group (absolute)	-0.00386151	0.00941913	-0.409965	0.681832	0.994434	-0.00326826	0.00945462	-0.345679	0.729584	0.995622	-0.00344342	0.00949362	-0.362708	0.716823	0.996569	-0.00454101	0.00956533	-0.474736	0.634975	0.99894
Prosocial (child)	Ruminococcaceae UCG-002 (absolute)	-0.00698149	0.0144448	-0.483323	0.628866	0.994434	-0.00898307	0.0146483	-0.61325	0.539711	0.995622	-0.00908918	0.0146533	-0.620283	0.535071	0.996569	-0.0101382	0.0147375	-0.687919	0.491504	0.99894
Prosocial (child)	Ruminococcaceae UCG-003 (absolute)	0.000942096	0.00738104	0.127637	0.898436	0.994434	0.00165702	0.00743788	0.222782	0.823705	0.995622	0.00153896	0.00747928	0.205763	0.836976	0.996569	0.00056631	0.00756633	0.074846	0.940337	0.99894
Prosocial (child)	Ruminococcaceae UCG-004 (absolute)	-0.00115671	0.00747517	-0.154741	0.877026	0.994434	-0.00218269	0.00760979	-0.286827	0.774245	0.995622	-0.00238643	0.00767212	-0.311052	0.755761	0.996569	-0.00235112	0.00767762	-0.306231	0.759429	0.99894
Prosocial (child)	Ruminococcaceae UCG-005 (absolute)	0.00418646	0.00797006	0.525274	0.599393	0.994434	0.00353623	0.00805515	0.439002	0.66066	0.995622	0.00339837	0.00826092	0.411379	0.680795	0.996569	0.00298514	0.0083387	0.357986	0.720354	0.99894
Prosocial (child)	Ruminococcaceae UCG-010 (absolute)	-0.0074653	0.00812621	-0.91867	0.358268	0.910081	-0.00787448	0.00821973	-0.957997	0.338064	0.921142	-0.00843628	0.00836563	-1.00844	0.313241	0.882826	-0.00867955	0.00842593	-1.0301	0.302963	0.90889
Prosocial (child)	Ruminococcaceae UCG-013 (absolute)	-0.000546015	0.00898408	-0.0607758	0.951538	0.994434	-0.000106492	0.00903953	-0.0117807	0.990601	0.996074	-8.90728e-06	0.00905784	-0.000983378	0.999215	0.999799	-0.000703569	0.00908182	-0.0774701	0.93825	0.99894
Prosocial (child)	Ruminococcaceae UCG-014 (absolute)	0.00175016	0.00706251	0.24781	0.804282	0.994434	0.00219515	0.00714557	0.307204	0.758688	0.995622	0.00202158	0.00733688	0.275537	0.782903	0.996569	0.00137288	0.00736679	0.186361	0.852162	0.99894
Prosocial (child)	Ruminococcus 1 (absolute)	0.0110757	0.019635	0.564079	0.572701	0.994434	0.0126731	0.0199637	0.634806	0.525555	0.995622	0.012813	0.0199818	0.641231	0.521372	0.996569	0.0120327	0.0201682	0.596614	0.550765	0.99894
Prosocial (child)	Ruminococcus 2 (absolute)	-0.00540513	0.00898729	-0.601419	0.547561	0.994434	-0.00449626	0.00904086	-0.497326	0.618959	0.995622	-0.00486937	0.00915769	-0.531725	0.594917	0.996569	-0.00648618	0.0092574	-0.700648	0.483523	0.99894
Prosocial (child)	Subdoligranulum (absolute)	-0.00732685	0.0622363	-0.117726	0.906285	0.994434	-0.00578123	0.063685	-0.0907785	0.927669	0.995622	-0.0063842	0.0637564	-0.100134	0.920238	0.996569	-0.0169125	0.0649502	-0.260392	0.794561	0.99894
Prosocial (child)	Ruminococcaceae uncultured bacterium (absolute)	-0.000271749	0.00718237	-0.0378356	0.969819	0.994434	0.00112395	0.0073029	0.153904	0.877685	0.995622	0.00105042	0.00731746	0.14355	0.885856	0.996569	0.00104118	0.00731387	0.142357	0.886798	0.99894
Prosocial (child)	Erysipelatoclostridium (absolute)	0.000291269	0.0116252	0.025055	0.980011	0.994434	0.00059333	0.0117328	0.0505701	0.959668	0.995622	0.000388677	0.0117981	0.0329442	0.973719	0.996569	0.0021046	0.0118876	0.177042	0.859475	0.99894
Prosocial (child)	Erysipelotrichaceae UCG-003 (absolute)	-0.00288019	0.0121759	-0.236548	0.813008	0.994434	-0.0025283	0.0122974	-0.205596	0.837107	0.995622	-0.00229329	0.0124009	-0.184929	0.853284	0.996569	-0.00627084	0.0128478	-0.488089	0.625487	0.99894
Prosocial (child)	Holdemanella (absolute)	0.000121763	0.00805505	0.0151163	0.987939	0.994434	0.00158062	0.00826925	0.191144	0.848413	0.995622	0.00168305	0.00828952	0.203033	0.839109	0.996569	-0.000166096	0.0084689	-0.0196124	0.984353	0.99894
Prosocial (child)	Turicibacter (absolute)	-0.00095376	0.00794755	-0.120007	0.904478	0.994434	-0.00139075	0.00806349	-0.172475	0.863064	0.995622	-0.00147276	0.0080765	-0.182352	0.855307	0.996569	-0.000418577	0.00815631	-0.0513195	0.959071	0.99894
Prosocial (child)	Phascolarctobacterium (absolute)	-0.000934287	0.00713044	-0.131028	0.895753	0.994434	-0.0008286	0.00716394	-0.115663	0.90792	0.995622	-0.000833872	0.00716377	-0.116401	0.907334	0.996569	-0.00181608	0.00730412	-0.248637	0.803641	0.99894
Prosocial (child)	Dialister (absolute)	0.00228192	0.0071383	0.319672	0.749217	0.994434	0.00183808	0.00734048	0.250404	0.802275	0.995622	0.00189687	0.00734861	0.258127	0.796309	0.996569	0.00167545	0.00739932	0.226433	0.820865	0.99894
Prosocial (child)	Bilophila (absolute)	-0.0042685	0.00799145	-0.534133	0.593249	0.994434	-0.00362578	0.00813575	-0.445661	0.655842	0.995622	-0.00376409	0.0081623	-0.461155	0.644687	0.996569	-0.00246827	0.00828335	-0.29798	0.765718	0.99894
Prosocial (child)	Desulfovibrio (absolute)	-0.00117618	0.00915853	-0.128424	0.897813	0.994434	-0.00042428	0.00924548	-0.0458905	0.963398	0.995622	-0.000676188	0.00935045	-0.0723161	0.94235	0.996569	0.000895633	0.00952375	0.094042	0.925076	0.99894
Prosocial (child)	Parasutterella (absolute)	-0.0108588	0.00931925	-1.1652	0.243936	0.774355	-0.0096456	0.00944395	-1.02135	0.307088	0.887737	-0.00977709	0.00946097	-1.03341	0.301411	0.873052	-0.00893246	0.00951694	-0.938585	0.347944	0.94204
Prosocial (child)	Sutterella (absolute)	0.00372549	0.00774701	0.480894	0.630591	0.994434	0.00360255	0.00790635	0.455652	0.64864	0.995622	0.00367175	0.00791375	0.463971	0.642669	0.996569	0.00318808	0.00797871	0.399573	0.689471	0.99894
Prosocial (child)	Enterobacteriaceae unidentified bacterium (absolute)	0.00501478	0.00993193	0.504915	0.613619	0.994434	0.00427541	0.00997527	0.428601	0.668214	0.995622	0.004174	0.0100015	0.417338	0.676431	0.996569	0.0038035	0.010014	0.379818	0.70408	0.99894
Prosocial (child)	Tenericutes unidentified bacterium (absolute)	-0.000629551	0.0116874	-0.0538659	0.957042	0.994434	-0.00323641	0.0119836	-0.270071	0.787106	0.995622	-0.00357327	0.0120907	-0.295538	0.767583	0.996569	-0.00210904	0.0124352	-0.169602	0.865323	0.99894
Prosocial (child)	Mollicutes RF39 unidentified bacterium (absolute)	0.00245986	0.00879162	0.279796	0.779634	0.994434	0.0017043	0.0088472	0.192637	0.847243	0.995622	0.00155241	0.00890517	0.174327	0.861608	0.996569	0.00172758	0.0089126	0.193836	0.846304	0.99894
Prosocial (child)	Mollicutes RF39 uncultured bacterium (absolute)	-0.00291006	0.00694746	-0.418867	0.675313	0.994434	-0.00273646	0.00696391	-0.392949	0.694357	0.995622	-0.00300414	0.00705409	-0.425872	0.670201	0.996569	-0.00374063	0.00715765	-0.522606	0.601248	0.99894
Prosocial (child)	Akkermansia (absolute)	0.0015137	0.00677318	0.223484	0.823159	0.994434	0.00162234	0.00679373	0.238799	0.811261	0.995622	0.00144994	0.00692828	0.209278	0.834231	0.996569	0.00062499	0.00698942	0.0894194	0.928749	0.99894
Prosocial (child)	Total absolute abundances	-0.00140286	0.0792885	-0.0176931	0.985884	0.994434	-0.00559324	0.0807621	-0.0692557	0.944786	0.995622	-0.0057951	0.0807953	-0.0717257	0.94282	0.996569	-0.0212543	0.082699	-0.257008	0.797172	0.99894
Prosocial (child)	Lactate	-0.00454273	0.00765727	-0.593258	0.553009	0.994434	-0.00603379	0.00773106	-0.780461	0.43512	0.995622	-0.00596525	0.00779755	-0.765017	0.444262	0.996569	-0.00497396	0.00782529	-0.635626	0.52502	0.99894
Prosocial (child)	Acetate	0.000121031	0.00206254	0.0586804	0.953207	0.994434	-7.09446e-05	0.00210633	-0.0336817	0.973131	0.995622	-5.40567e-05	0.00210821	-0.0256411	0.979544	0.996889	-0.000202741	0.00212122	-0.0955774	0.923856	0.99894
Prosocial (child)	Propionate	0.00224257	0.00488232	0.459325	0.646001	0.994434	0.00183963	0.00496801	0.370295	0.711163	0.995622	0.00192657	0.00498433	0.386525	0.699108	0.996569	0.00137164	0.00503578	0.272378	0.785331	0.99894
Prosocial (child)	Isobutyrate	-0.00116492	0.00615468	-0.189275	0.849878	0.994434	-0.00205219	0.0064709	-0.317141	0.751136	0.995622	-0.00198877	0.00648199	-0.306815	0.758984	0.996569	-0.00252581	0.00654539	-0.385891	0.699578	0.99894
Prosocial (child)	Butyrate	0.000786244	0.00448653	0.175246	0.860887	0.994434	0.000978978	0.00456434	0.214484	0.83017	0.995622	0.00095872	0.00456549	0.209993	0.833673	0.996569	0.000769531	0.00460978	0.166934	0.867422	0.99894
Prosocial (child)	Isovalerate	0.00949672	0.0202126	0.469841	0.638469	0.994434	0.00712194	0.0204363	0.348495	0.727468	0.995622	0.00688197	0.0205099	0.335544	0.737215	0.996569	0.00602635	0.020781	0.289993	0.771822	0.99894
Prosocial (child)	Valerate	-0.00502745	0.0307227	-0.16364	0.870015	0.994434	-0.00569044	0.031227	-0.182228	0.855404	0.995622	-0.00599749	0.0312683	-0.191807	0.847893	0.996569	-0.0117703	0.0319647	-0.368227	0.712704	0.99894
Prosocial (child)	Total SCFAs	0.000311502	0.00120331	0.258871	0.795734	0.994434	0.000197904	0.00122511	0.16154	0.871668	0.995622	0.000213462	0.00122767	0.173876	0.861963	0.996569	9.5155e-05	0.00123582	0.0769977	0.938625	0.99894
Prosocial (child)	Total BCFAs	-0.00024247	0.00554027	-0.043765	0.965092	0.994434	-0.00110458	0.00583437	-0.189323	0.84984	0.995622	-0.00107091	0.00583659	-0.183482	0.85442	0.996569	-0.00157167	0.00587366	-0.267579	0.789023	0.99894
Prosocial (child)	Ratio of total BCFAs to total SCFAs	-0.00860357	0.102374	-0.0840407	0.933024	0.994434	-0.0204321	0.106882	-0.191166	0.848395	0.995622	-0.0202259	0.106899	-0.189206	0.849932	0.996569	-0.0284007	0.10756	-0.264046	0.791745	0.99894
Internalizing (mother)	Chao1	0.000656725	0.00321277	0.204411	0.838033	0.994434	0.00164875	0.00336572	0.489865	0.624229	0.995622	0.00343633	0.00347699	0.988307	0.323002	0.890687	0.00310968	0.00351729	0.884113	0.376635	0.968472
Internalizing (mother)	Shannon diversity	0.200277	0.155228	1.29022	0.196975	0.714608	0.203619	0.159078	1.28	0.200546	0.757773	0.294459	0.164012	1.79535	0.0725973	0.483392	0.257364	0.163843	1.5708	0.11623	0.661057
Internalizing (mother)	Phylogenetic diversity	-0.0408805	0.0295283	-1.38445	0.16622	0.660045	-0.0426638	0.0297962	-1.43185	0.152186	0.677654	-0.0314139	0.0303576	-1.03479	0.300766	0.873052	-0.0337284	0.0309246	-1.09067	0.27542	0.897921
Internalizing (mother)	Methanobrevibacter (relative)	-0.00165052	0.0525573	-0.0314042	0.974947	0.994434	-0.016789	0.0543813	-0.308728	0.757528	0.995622	-0.00349958	0.0542988	-0.0644504	0.948612	0.996569	-0.00873794	0.0536114	-0.162987	0.870529	0.99894
Internalizing (mother)	Bifidobacterium (relative)	-0.0195634	0.00693909	-2.8193	0.00481289	0.118511	-0.024993	0.00734325	-3.40354	0.00066519	0.0363194	-0.0257272	0.00742617	-3.4644	0.000531412	0.0410732	-0.0248392	0.00795844	-3.12111	0.0018017	0.116449
Internalizing (mother)	Adlercreutzia (relative)	0.69142	0.806078	0.857759	0.391026	0.932943	0.559815	0.815791	0.686223	0.492572	0.995622	0.806485	0.818069	0.98584	0.324212	0.890687	0.354183	0.818453	0.432747	0.665198	0.99894
Internalizing (mother)	Senegalimassilia (relative)	-0.346034	0.44849	-0.771553	0.440379	0.956299	-0.107442	0.453822	-0.236748	0.812852	0.995622	-0.347874	0.454973	-0.764604	0.444507	0.996569	-0.220777	0.455103	-0.485115	0.627595	0.99894
Internalizing (mother)	Eggerthellaceae uncultured bacterium (relative)	-0.346478	0.389595	-0.889327	0.373827	0.911538	-0.17004	0.39054	-0.435398	0.663274	0.995622	-0.191635	0.384526	-0.498368	0.618225	0.996569	-0.308521	0.403604	-0.764415	0.44462	0.995853
Internalizing (mother)	Bacteroides (relative)	0.00372736	0.00785328	0.474625	0.635055	0.994434	0.00196798	0.00803143	0.245035	0.80643	0.995622	0.00338699	0.00789471	0.429021	0.667908	0.996569	0.000141852	0.00807341	0.0175703	0.985982	0.99894
Internalizing (mother)	Barnesiella (relative)	-0.168575	0.0836411	-2.01545	0.0438572	0.380096	-0.166338	0.080973	-2.05425	0.0399519	0.379369	-0.139504	0.0792293	-1.76076	0.0782784	0.505799	-0.225113	0.087344	-2.57732	0.00995709	0.194163
Internalizing (mother)	Odoribacter (relative)	-1.96841	0.668741	-2.94346	0.00324564	0.104271	-1.94576	0.665291	-2.92467	0.00344822	0.112353	-1.79055	0.663294	-2.69948	0.0069447	0.145839	-2.20529	0.701288	-3.14464	0.00166294	0.116449
Internalizing (mother)	Muribaculaceae uncultured bacterium (relative)	-0.0349637	0.0319419	-1.0946	0.273691	0.831263	-0.0319109	0.0323917	-0.985157	0.324547	0.91289	-0.0206148	0.0327163	-0.630107	0.528625	0.996569	-0.0183587	0.0324996	-0.564891	0.572148	0.99894
Internalizing (mother)	Paraprevotella (relative)	0.0818959	0.0565005	1.44947	0.147206	0.620652	0.0847534	0.0570974	1.48437	0.137712	0.646395	0.0926841	0.0588186	1.57576	0.115081	0.609992	0.068513	0.0566	1.21048	0.226096	0.866917
Internalizing (mother)	Prevotella 9 (relative)	-0.0112881	0.00457883	-2.46527	0.0136909	0.191673	-0.0102101	0.00468083	-2.18127	0.0291637	0.309192	-0.0125508	0.00473778	-2.6491	0.00807071	0.157379	-0.0125383	0.00470264	-2.66622	0.00767089	0.182266
Internalizing (mother)	Alistipes (relative)	-0.0453978	0.0548117	-0.82825	0.407529	0.938864	-0.0703628	0.0556949	-1.26336	0.20646	0.760696	-0.0522215	0.0555871	-0.939454	0.347498	0.91438	-0.0872717	0.0562445	-1.55165	0.120746	0.683187
Internalizing (mother)	Parabacteroides (relative)	0.208129	0.0795524	2.61625	0.00889019	0.167381	0.198935	0.0822389	2.41899	0.0155637	0.229669	0.211416	0.0801656	2.63724	0.00835837	0.160129	0.221663	0.0835853	2.65194	0.00800318	0.182266
Internalizing (mother)	Gastranaerophilales uncultured bacterium (relative)	-0.146926	0.11375	-1.29166	0.196475	0.714608	-0.107144	0.114031	-0.939604	0.347421	0.925015	-0.096246	0.112474	-0.85572	0.392153	0.962442	-0.114255	0.113585	-1.0059	0.314463	0.920625
Internalizing (mother)	Streptococcus (relative)	-0.00390352	0.0554838	-0.0703542	0.943912	0.994434	-0.0070323	0.0527963	-0.133197	0.894038	0.995622	-0.0306066	0.054636	-0.560191	0.575349	0.996569	-0.0135963	0.0574999	-0.236458	0.813077	0.99894
Internalizing (mother)	Christensenellaceae R-7 group (relative)	0.0456892	0.0369748	1.23569	0.216575	0.739893	0.0269196	0.0377308	0.713465	0.475558	0.995622	0.0574412	0.0395829	1.45116	0.146736	0.68104	0.0374914	0.0396766	0.944923	0.344698	0.94204
Internalizing (mother)	Clostridium sensu stricto 1 (relative)	0.0597732	0.0278755	2.14429	0.0320097	0.320684	0.0610527	0.0291672	2.0932	0.0363317	0.355529	0.069272	0.0294513	2.35208	0.0186685	0.269949	0.0449117	0.0298282	1.50568	0.13215	0.714396
Internalizing (mother)	Clostridiales vadinBB60 group unidentified bacterium (relative)	0.100267	0.404661	0.247781	0.804304	0.994434	0.0246422	0.412521	0.0597356	0.952366	0.995622	0.0941189	0.415847	0.22633	0.820944	0.996569	-0.168415	0.430611	-0.391108	0.695718	0.99894
Internalizing (mother)	Clostridiales vadinBB60 group uncultured bacterium (relative)	0.362418	0.555437	0.652491	0.514084	0.980217	0.462332	0.562882	0.821366	0.411438	0.978231	0.821648	0.561037	1.46452	0.143052	0.671506	0.533169	0.586262	0.909438	0.363119	0.957792
Internalizing (mother)	Family XIII AD3011 group (relative)	-0.432604	0.319528	-1.35389	0.175773	0.673486	-0.64642	0.33718	-1.91714	0.0552205	0.445968	-0.542922	0.338953	-1.60176	0.109208	0.596486	-0.610992	0.338951	-1.80259	0.0714519	0.54394
Internalizing (mother)	Lachnospiraceae unidentified bacterium (relative)	0.0364293	0.011311	3.2207	0.00127879	0.0634744	0.0411121	0.0115496	3.5596	0.000371422	0.0289709	0.0394315	0.0117384	3.35921	0.000781666	0.0533487	0.0368797	0.0117215	3.14634	0.00165329	0.116449
Internalizing (mother)	[Eubacterium] eligens group (relative)	0.00982301	0.090867	0.108103	0.913914	0.994434	0.0338757	0.088272	0.383765	0.701153	0.995622	0.0568932	0.0868187	0.65531	0.512268	0.996569	0.0434649	0.0900131	0.482873	0.629186	0.99894
Internalizing (mother)	[Eubacterium] hallii group (relative)	0.0797723	0.0832662	0.958039	0.338043	0.898158	0.102139	0.0842207	1.21275	0.225224	0.787476	0.0827367	0.0853451	0.969437	0.332327	0.90274	0.155987	0.0884159	1.76425	0.0776906	0.570793
Internalizing (mother)	[Eubacterium] ruminantium group (relative)	-0.420696	0.211058	-1.99327	0.0462318	0.383766	-0.421242	0.219269	-1.92113	0.0547159	0.445968	-0.39643	0.217875	-1.81953	0.0688299	0.473492	-0.307592	0.222649	-1.38151	0.167121	0.786623
Internalizing (mother)	[Eubacterium] ventriosum group (relative)	0.462617	0.185765	2.49034	0.0127622	0.188595	0.433909	0.192403	2.25521	0.0241201	0.280204	0.453147	0.193705	2.33937	0.0193165	0.273943	0.423243	0.195171	2.16857	0.0301154	0.370789
Internalizing (mother)	[Eubacterium] xylanophilum group (relative)	0.528377	0.213629	2.47334	0.0133857	0.189834	0.459735	0.219393	2.09548	0.0361281	0.355529	0.489713	0.220641	2.2195	0.0264527	0.311929	0.391715	0.230814	1.6971	0.0896783	0.608313
Internalizing (mother)	[Ruminococcus] gauvreauii group (relative)	0.261482	0.130798	1.99913	0.0455944	0.383766	0.246205	0.130499	1.88665	0.0592079	0.448994	0.209594	0.131751	1.59084	0.111646	0.603553	0.284252	0.135017	2.10531	0.0352644	0.392946
Internalizing (mother)	[Ruminococcus] torques group (relative)	0.181534	0.0524676	3.45992	0.000540341	0.0457416	0.183102	0.0537825	3.40449	0.000662882	0.0363194	0.165056	0.0540963	3.05116	0.0022796	0.0963904	0.179206	0.0544622	3.29047	0.0010002	0.0910186
Internalizing (mother)	Anaerostipes (relative)	-0.0173207	0.0341553	-0.507116	0.612073	0.994434	-0.0123449	0.0344099	-0.35876	0.719774	0.995622	-0.0129087	0.0344746	-0.374441	0.708076	0.996569	-0.0045354	0.0339482	-0.133598	0.893721	0.99894
Internalizing (mother)	Blautia (relative)	0.0565868	0.0167308	3.3822	0.000719072	0.0490767	0.0620218	0.017109	3.62509	0.000288861	0.0262864	0.0633351	0.0170262	3.71986	0.000199336	0.0310964	0.0807979	0.0173878	4.64683	3.37082e-06	0.00122698
Internalizing (mother)	Butyrivibrio (relative)	-0.0208637	0.0807172	-0.258479	0.796037	0.994434	0.000238315	0.0799848	0.00297951	0.997623	0.998041	0.00736794	0.0799627	0.0921421	0.926585	0.996569	-0.0144235	0.0826573	-0.174497	0.861475	0.99894
Internalizing (mother)	CAG-56 (relative)	0.458496	0.179665	2.55195	0.0107121	0.179963	0.511903	0.176095	2.90697	0.00364947	0.112649	0.546373	0.178861	3.05474	0.00225259	0.0963904	0.541275	0.183819	2.94461	0.00323362	0.140674
Internalizing (mother)	Coprococcus 1 (relative)	0.142081	0.221869	0.640381	0.521925	0.980967	0.116375	0.223715	0.520196	0.602927	0.995622	0.203548	0.22618	0.899938	0.368153	0.950972	0.219711	0.226359	0.970629	0.331733	0.94204
Internalizing (mother)	Coprococcus 2 (relative)	0.00367056	0.051699	0.0709986	0.943399	0.994434	0.00376101	0.0525685	0.0715449	0.942964	0.995622	0.00466746	0.0519105	0.0899137	0.928356	0.996569	-0.0175925	0.0521445	-0.33738	0.735831	0.99894
Internalizing (mother)	Coprococcus 3 (relative)	-0.0062329	0.170561	-0.0365435	0.970849	0.994434	0.0107709	0.17412	0.0618589	0.950675	0.995622	-0.033256	0.177289	-0.187581	0.851205	0.996569	-0.0358425	0.180116	-0.198997	0.842265	0.99894
Internalizing (mother)	Dorea (relative)	0.040179	0.0727474	0.552308	0.580738	0.994434	0.044056	0.074382	0.592294	0.553654	0.995622	0.0177112	0.0751287	0.235745	0.813631	0.996569	0.0211761	0.0733538	0.288684	0.772823	0.99894
Internalizing (mother)	Fusicatenibacter (relative)	0.0797986	0.0289074	2.76049	0.00577152	0.12344	0.0662653	0.0292958	2.26194	0.0237014	0.280204	0.063056	0.0290019	2.17421	0.0296897	0.324825	0.063764	0.0296338	2.15173	0.0314185	0.371297
Internalizing (mother)	Lachnoclostridium (relative)	0.379508	0.114578	3.31223	0.00092557	0.0552048	0.442872	0.118806	3.72769	0.000193242	0.0262456	0.428919	0.124231	3.45259	0.000555227	0.0410732	0.432914	0.124307	3.48263	0.00049652	0.0602444
Internalizing (mother)	Lachnospira (relative)	0.0748106	0.0957691	0.781156	0.434711	0.956299	0.141231	0.10145	1.39212	0.163885	0.698948	0.10127	0.102382	0.989141	0.322594	0.890687	0.0600349	0.108007	0.555845	0.578317	0.99894
Internalizing (mother)	Lachnospiraceae FCS020 group (relative)	0.0331191	0.290772	0.113901	0.909317	0.994434	0.0681205	0.301494	0.225943	0.821245	0.995622	-0.0604949	0.306951	-0.197083	0.843762	0.996569	-0.0437645	0.310799	-0.140813	0.888018	0.99894
Internalizing (mother)	Lachnospiraceae ND3007 group (relative)	0.110289	0.061133	1.80409	0.0712172	0.434465	0.112221	0.0609709	1.84057	0.065685	0.468313	0.131118	0.0628409	2.08651	0.0369328	0.358132	0.104158	0.062736	1.66025	0.0968632	0.618565
Internalizing (mother)	Lachnospiraceae NK4A136 group (relative)	0.105164	0.0677204	1.55291	0.120445	0.571852	0.131037	0.0721269	1.81676	0.0692538	0.472923	0.136953	0.0719681	1.90297	0.0570451	0.435617	0.110879	0.0746083	1.48615	0.13724	0.723339
Internalizing (mother)	Lachnospiraceae UCG-001 (relative)	-0.0115171	0.197198	-0.0584038	0.953427	0.994434	0.0812604	0.202328	0.401626	0.687959	0.995622	-0.0543411	0.20955	-0.259323	0.795386	0.996569	-0.0726326	0.218623	-0.332228	0.739717	0.99894
Internalizing (mother)	Lachnospiraceae UCG-004 (relative)	0.116583	0.499882	0.233222	0.815589	0.994434	0.343087	0.503424	0.681507	0.495551	0.995622	0.193243	0.508331	0.380151	0.703833	0.996569	0.342835	0.505264	0.678526	0.497438	0.99894
Internalizing (mother)	Marvinbryantia (relative)	-1.88443	0.673278	-2.79888	0.005128	0.121734	-2.19029	0.698287	-3.13666	0.00170883	0.0666442	-1.94506	0.70471	-2.76008	0.0057787	0.126207	-1.79351	0.715853	-2.50542	0.0122306	0.208684
Internalizing (mother)	Roseburia (relative)	0.0996371	0.0304825	3.26867	0.00108055	0.0582043	0.0911876	0.0316855	2.8779	0.00400332	0.115043	0.0752589	0.0329382	2.28485	0.0223216	0.290181	0.0699942	0.0336864	2.07782	0.037726	0.411967
Internalizing (mother)	Tyzzerella 3 (relative)	-0.21197	0.346398	-0.611927	0.540586	0.990735	-0.22293	0.325371	-0.685156	0.493246	0.995622	-0.203984	0.322129	-0.633237	0.526579	0.996569	-0.264541	0.33399	-0.792064	0.428323	0.992351
Internalizing (mother)	Lachnospiraceae uncultured bacterium (relative)	0.125881	0.229249	0.549102	0.582936	0.994434	0.0666673	0.24191	0.275587	0.782866	0.995622	0.0821969	0.239797	0.342777	0.731767	0.996569	0.0993021	0.247898	0.400577	0.688732	0.99894
Internalizing (mother)	Intestinibacter (relative)	0.0825491	0.071967	1.14704	0.251364	0.784257	0.0699231	0.0761813	0.917852	0.358696	0.937073	0.0651333	0.0750921	0.867378	0.385735	0.95803	0.000440717	0.0780944	0.00564338	0.995497	0.99894
Internalizing (mother)	Romboutsia (relative)	0.0975639	0.0311923	3.12782	0.0017611	0.076925	0.0917852	0.0330944	2.77344	0.00554675	0.121141	0.097044	0.0327996	2.9587	0.00308944	0.0963904	0.0910248	0.0338222	2.69128	0.00711794	0.180763
Internalizing (mother)	Terrisporobacter (relative)	0.500221	0.167459	2.98712	0.00281615	0.100672	0.582699	0.169542	3.4369	0.000588417	0.0363194	0.627354	0.1722	3.64317	0.000269303	0.0367598	0.546891	0.172911	3.16284	0.00156239	0.116449
Internalizing (mother)	[Eubacterium] coprostanoligenes group (relative)	-0.0763771	0.0560352	-1.36302	0.172876	0.671817	-0.0920022	0.0570155	-1.61364	0.106607	0.565023	-0.0704294	0.0576362	-1.22196	0.221721	0.817559	-0.0941558	0.059135	-1.59222	0.111336	0.650154
Internalizing (mother)	Butyricicoccus (relative)	0.250204	0.171286	1.46074	0.144087	0.614569	0.34616	0.175862	1.96836	0.0490267	0.420046	0.314984	0.177968	1.7699	0.0767444	0.498839	0.386607	0.181687	2.12788	0.0333473	0.375415
Internalizing (mother)	Faecalibacterium (relative)	0.039539	0.0119748	3.30184	0.000960522	0.0552048	0.0451826	0.0122292	3.69463	0.000220203	0.0262456	0.0436138	0.0124485	3.50354	0.000459114	0.0410732	0.0426379	0.0125824	3.38868	0.000702303	0.0766915
Internalizing (mother)	Ruminiclostridium 5 (relative)	0.00779906	0.143434	0.0543741	0.956637	0.994434	-0.0317275	0.15412	-0.205863	0.836898	0.995622	-0.0673998	0.149251	-0.451586	0.651568	0.996569	0.0204856	0.14568	0.14062	0.88817	0.99894
Internalizing (mother)	Ruminiclostridium 6 (relative)	-0.616428	0.21792	-2.8287	0.00467382	0.118511	-0.682431	0.227809	-2.99563	0.00273878	0.0964757	-0.637003	0.229475	-2.77591	0.00550473	0.125233	-0.61353	0.230964	-2.65639	0.00789832	0.182266
Internalizing (mother)	Ruminiclostridium 9 (relative)	-0.312981	0.573504	-0.545734	0.585249	0.994434	-0.491475	0.582933	-0.843106	0.399169	0.968814	-0.302006	0.577707	-0.522766	0.601137	0.996569	-0.144085	0.586685	-0.245591	0.805999	0.99894
Internalizing (mother)	Ruminococcaceae NK4A214 group (relative)	-0.0984166	0.080875	-1.2169	0.223643	0.741257	-0.102277	0.0833132	-1.22762	0.21959	0.783633	-0.0903273	0.0843455	-1.07092	0.284205	0.865434	-0.0880938	0.0842577	-1.04553	0.295779	0.90889
Internalizing (mother)	Ruminococcaceae UCG-002 (relative)	-0.0262735	0.0413789	-0.63495	0.525461	0.982741	-0.0322005	0.0430498	-0.747982	0.454471	0.995622	-0.015994	0.0433269	-0.369146	0.712019	0.996569	-0.0272555	0.0445755	-0.611447	0.540904	0.99894
Internalizing (mother)	Ruminococcaceae UCG-003 (relative)	-0.668443	0.399412	-1.67357	0.0942151	0.499432	-0.582584	0.401783	-1.45	0.14706	0.666346	-0.451228	0.409062	-1.10308	0.269992	0.864609	-0.321497	0.420961	-0.763722	0.445033	0.995853
Internalizing (mother)	Ruminococcaceae UCG-004 (relative)	0.893981	0.29973	2.98262	0.00285791	0.100672	0.8524	0.30524	2.79256	0.00522928	0.117284	0.903747	0.302927	2.98338	0.00285082	0.0963904	0.89893	0.308244	2.9163	0.00354213	0.140674
Internalizing (mother)	Ruminococcaceae UCG-005 (relative)	-0.0128663	0.0791008	-0.162657	0.870789	0.994434	-0.0270274	0.080225	-0.336895	0.736196	0.995622	0.0360063	0.0836958	0.430204	0.667047	0.996569	0.023809	0.0855057	0.27845	0.780667	0.99894
Internalizing (mother)	Ruminococcaceae UCG-010 (relative)	-0.258016	0.249973	-1.03218	0.30199	0.856553	-0.268953	0.244696	-1.09913	0.271711	0.842922	-0.167844	0.248326	-0.6759	0.499104	0.996569	-0.214753	0.258929	-0.829388	0.406885	0.976523
Internalizing (mother)	Ruminococcaceae UCG-013 (relative)	0.451533	0.22232	2.031	0.0422547	0.375139	0.467191	0.223487	2.09046	0.0365767	0.355529	0.379844	0.225163	1.68697	0.0916086	0.549651	0.279131	0.22704	1.22944	0.218908	0.859883
Internalizing (mother)	Ruminococcaceae UCG-014 (relative)	-0.156406	0.0686022	-2.2799	0.0226134	0.262701	-0.169336	0.0669398	-2.52968	0.0114167	0.20103	-0.143885	0.0671381	-2.14311	0.032104	0.337092	-0.113825	0.0667692	-1.70475	0.0882414	0.608313
Internalizing (mother)	Ruminococcus 1 (relative)	0.228863	0.0451101	5.07344	3.90691e-07	0.000213317	0.252222	0.046566	5.41646	6.0792e-08	6.63849e-05	0.243062	0.04669	5.20587	1.93091e-07	0.000210856	0.266511	0.0477011	5.58709	2.30902e-08	2.52144e-05
Internalizing (mother)	Ruminococcus 2 (relative)	0.00623259	0.0140919	0.44228	0.658287	0.994434	0.00231649	0.01452	0.159538	0.873245	0.995622	0.0109256	0.0149056	0.732987	0.463566	0.996569	0.0163952	0.0152065	1.07817	0.280957	0.897921
Internalizing (mother)	Subdoligranulum (relative)	0.0163208	0.0237573	0.68698	0.492095	0.973493	0.0221067	0.0237384	0.931264	0.351717	0.932221	0.0292975	0.0239496	1.2233	0.221218	0.817559	0.022692	0.0235917	0.961865	0.336118	0.94204
Internalizing (mother)	Ruminococcaceae uncultured bacterium (relative)	0.0175202	0.0460272	0.380648	0.703464	0.994434	0.0151113	0.0461626	0.32735	0.743403	0.995622	0.0159139	0.0453868	0.350629	0.725867	0.996569	-0.01385	0.0459601	-0.301348	0.763149	0.99894
Internalizing (mother)	Erysipelatoclostridium (relative)	0.187725	0.306887	0.611708	0.540731	0.990735	0.132781	0.321865	0.412536	0.679947	0.995622	0.275626	0.324166	0.850262	0.395179	0.965941	0.402732	0.335625	1.19995	0.23016	0.866917
Internalizing (mother)	Erysipelotrichaceae UCG-003 (relative)	0.0506033	0.0550087	0.919914	0.357618	0.910081	0.0506979	0.0557657	0.909125	0.363284	0.944539	0.0520674	0.056327	0.924376	0.35529	0.923755	0.0748032	0.056585	1.32196	0.186181	0.823118
Internalizing (mother)	Holdemanella (relative)	-0.0382593	0.0419441	-0.912148	0.361691	0.910081	-0.0202615	0.0417555	-0.485241	0.627506	0.995622	-0.046042	0.0428445	-1.07463	0.282541	0.865434	-0.0355306	0.0436865	-0.813308	0.416042	0.980402
Internalizing (mother)	Turicibacter (relative)	0.203369	0.0852638	2.38517	0.0170712	0.229134	0.214981	0.091952	2.33797	0.0193889	0.265459	0.28392	0.0954444	2.97472	0.00293257	0.0963904	0.166457	0.101815	1.6349	0.10207	0.626788
Internalizing (mother)	Phascolarctobacterium (relative)	0.0227273	0.0750388	0.302875	0.761986	0.994434	0.0356313	0.0764134	0.466297	0.641003	0.995622	0.0509284	0.0771697	0.659954	0.509283	0.996569	0.0452604	0.0789378	0.573368	0.566395	0.99894
Internalizing (mother)	Dialister (relative)	-0.0373973	0.0236413	-1.58186	0.113681	0.555956	-0.0416919	0.024618	-1.69356	0.0903498	0.527604	-0.0446467	0.0247945	-1.80067	0.0717551	0.48157	-0.0413695	0.0243066	-1.70198	0.0887585	0.608313
Internalizing (mother)	Bilophila (relative)	0.651571	0.522423	1.24721	0.212321	0.733716	0.445997	0.526616	0.846911	0.397044	0.968814	0.611834	0.535711	1.1421	0.253414	0.855124	0.513578	0.542396	0.946869	0.343706	0.94204
Internalizing (mother)	Desulfovibrio (relative)	-0.376634	0.440968	-0.854107	0.393046	0.933057	-0.274108	0.443461	-0.618111	0.536502	0.995622	-0.123982	0.439876	-0.281856	0.778054	0.996569	-0.175479	0.455263	-0.385446	0.699907	0.99894
Internalizing (mother)	Parasutterella (relative)	0.877238	0.200292	4.37979	1.18796e-05	0.00185322	0.942773	0.206768	4.55957	5.12574e-06	0.00186577	0.933055	0.205908	4.53142	5.85872e-06	0.00213257	0.99408	0.210842	4.7148	2.41948e-06	0.00122698
Internalizing (mother)	Sutterella (relative)	-0.404983	0.171239	-2.36502	0.0180291	0.237202	-0.39703	0.176637	-2.24772	0.0245943	0.282169	-0.415653	0.176895	-2.34972	0.0187877	0.269949	-0.464663	0.176655	-2.63035	0.00852974	0.183212
Internalizing (mother)	Enterobacteriaceae unidentified bacterium (relative)	-2.15559	0.765858	-2.81461	0.00488371	0.118511	-2.28653	0.76003	-3.00848	0.00262559	0.0955714	-2.15547	0.764572	-2.81919	0.00481456	0.114293	-2.13943	0.764187	-2.79961	0.00511646	0.159634
Internalizing (mother)	Tenericutes unidentified bacterium (relative)	0.0473223	0.66406	0.0712621	0.943189	0.994434	-0.101944	0.663828	-0.15357	0.877949	0.995622	0.243629	0.686028	0.35513	0.722492	0.996569	0.475896	0.697705	0.682088	0.495184	0.99894
Internalizing (mother)	Mollicutes RF39 unidentified bacterium (relative)	-0.136127	0.271916	-0.500623	0.616636	0.994434	-0.159923	0.275236	-0.58104	0.561213	0.995622	-0.107675	0.270347	-0.398283	0.690422	0.996569	-0.0667642	0.266167	-0.250836	0.801941	0.99894
Internalizing (mother)	Mollicutes RF39 uncultured bacterium (relative)	-0.148233	0.100474	-1.47534	0.140122	0.604927	-0.153233	0.100162	-1.52985	0.126054	0.625685	-0.118093	0.100701	-1.17271	0.240911	0.837674	-0.0620239	0.100895	-0.614738	0.538728	0.99894
Internalizing (mother)	Akkermansia (relative)	-0.0157321	0.0188541	-0.834412	0.404049	0.937871	-0.0239003	0.0192267	-1.24308	0.213839	0.770665	-0.0165216	0.0191297	-0.863661	0.387774	0.95803	-0.0182092	0.019024	-0.957173	0.33848	0.94204
Internalizing (mother)	Methanobrevibacter (absolute)	0.00150319	0.0143809	0.104527	0.916751	0.994434	-0.0035662	0.0147747	-0.241371	0.809267	0.995622	-0.00411175	0.0147926	-0.27796	0.781043	0.996569	-0.00216751	0.0148153	-0.146302	0.883683	0.99894
Internalizing (mother)	Bifidobacterium (absolute)	-0.236734	0.0948301	-2.4964	0.0125461	0.188595	-0.28472	0.09842	-2.89291	0.00381686	0.112649	-0.288934	0.0985615	-2.93151	0.0033732	0.10232	-0.225974	0.102931	-2.19539	0.0281355	0.364802
Internalizing (mother)	Adlercreutzia (absolute)	-0.001722	0.0217993	-0.0789935	0.937038	0.994434	-0.00322963	0.022292	-0.144878	0.884807	0.995622	0.00481889	0.0225362	0.213828	0.830681	0.996569	-0.00579543	0.0230297	-0.251651	0.801311	0.99894
Internalizing (mother)	Senegalimassilia (absolute)	-0.0162739	0.0165495	-0.983348	0.325436	0.882076	-0.00889289	0.0168781	-0.526888	0.598271	0.995622	-0.0161829	0.0170327	-0.950106	0.342059	0.906621	-0.00988522	0.0171617	-0.576003	0.564613	0.99894
Internalizing (mother)	Eggerthellaceae uncultured bacterium (absolute)	-0.00897051	0.0168165	-0.533434	0.593733	0.994434	0.00224653	0.0173661	0.129363	0.89707	0.995622	0.005638	0.0174114	0.32381	0.746082	0.996569	-0.00734533	0.0177257	-0.41439	0.678588	0.99894
Internalizing (mother)	Bacteroides (absolute)	0.102515	0.0941892	1.08839	0.276422	0.831549	0.0789759	0.0949669	0.831614	0.405627	0.976107	0.10703	0.0950983	1.12546	0.260393	0.856473	0.124868	0.0940716	1.32737	0.184385	0.823118
Internalizing (mother)	Barnesiella (absolute)	0.00196423	0.0142903	0.137452	0.890673	0.994434	0.00390436	0.0144995	0.269276	0.787717	0.995622	0.0165431	0.0152546	1.08447	0.278157	0.865434	0.00358104	0.0160075	0.22371	0.822983	0.99894
Internalizing (mother)	Odoribacter (absolute)	-0.0406658	0.0170702	-2.38228	0.017206	0.229134	-0.0394272	0.0173517	-2.27224	0.0230717	0.277845	-0.0351773	0.0174298	-2.01823	0.0435678	0.392589	-0.0504556	0.017989	-2.8048	0.0050348	0.159634
Internalizing (mother)	Muribaculaceae uncultured bacterium (absolute)	-0.0202096	0.0133091	-1.51847	0.128895	0.589173	-0.0189097	0.0136237	-1.388	0.165136	0.698948	-0.0171034	0.0136353	-1.25435	0.209716	0.798345	-0.0123586	0.0137592	-0.898208	0.369075	0.966498
Internalizing (mother)	Paraprevotella (absolute)	0.00539941	0.0142572	0.378714	0.7049	0.994434	0.00868867	0.0144545	0.601105	0.54777	0.995622	0.00647966	0.0145248	0.44611	0.655518	0.996569	0.00704977	0.0145942	0.483053	0.629058	0.99894
Internalizing (mother)	Prevotella 9 (absolute)	-0.0320512	0.0119065	-2.6919	0.00710468	0.14106	-0.0304956	0.0121608	-2.5077	0.012152	0.20103	-0.0377427	0.012404	-3.04278	0.00234403	0.0963904	-0.0341527	0.012792	-2.66984	0.00758874	0.182266
Internalizing (mother)	Alistipes (absolute)	0.0267405	0.0193746	1.38018	0.167532	0.66045	0.0220819	0.0196743	1.12237	0.261705	0.831646	0.0260761	0.0198116	1.3162	0.188106	0.760782	0.0182495	0.0202277	0.902202	0.366949	0.963242
Internalizing (mother)	Parabacteroides (absolute)	0.0252946	0.0236034	1.07165	0.283877	0.842138	0.0140844	0.0240182	0.586403	0.557605	0.995622	0.0122371	0.0242993	0.5036	0.614542	0.996569	0.00797478	0.0249857	0.319173	0.749595	0.99894
Internalizing (mother)	Gastranaerophilales uncultured bacterium (absolute)	-0.0645386	0.0251091	-2.57033	0.0101602	0.173359	-0.0590013	0.0253999	-2.32289	0.0201848	0.265459	-0.054829	0.0255097	-2.14934	0.0316073	0.335992	-0.0647566	0.0256627	-2.52337	0.0116235	0.207998
Internalizing (mother)	Streptococcus (absolute)	0.00271348	0.0141998	0.191093	0.848452	0.994434	0.00615434	0.0144905	0.424716	0.671044	0.995622	0.00579762	0.0144697	0.400674	0.68866	0.996569	0.0010431	0.014862	0.0701861	0.944046	0.99894
Internalizing (mother)	Christensenellaceae R-7 group (absolute)	0.0287335	0.020319	1.41412	0.157326	0.636984	0.0240331	0.0204872	1.17308	0.240764	0.806485	0.0376295	0.0212202	1.77328	0.0761818	0.498839	0.0478761	0.0220913	2.16719	0.03022	0.370789
Internalizing (mother)	Clostridium sensu stricto 1 (absolute)	0.056352	0.0202866	2.77779	0.00547301	0.123043	0.0604184	0.020476	2.9507	0.00317055	0.108195	0.0611282	0.0205129	2.98	0.00288253	0.0963904	0.0534505	0.0207292	2.57852	0.00992252	0.194163
Internalizing (mother)	Clostridiales vadinBB60 group unidentified bacterium (absolute)	0.0096195	0.0207719	0.463103	0.643291	0.994434	0.00757866	0.0209273	0.362142	0.717246	0.995622	0.00841561	0.0209451	0.401794	0.687836	0.996569	-0.00690917	0.0215724	-0.320278	0.748758	0.99894
Internalizing (mother)	Clostridiales vadinBB60 group uncultured bacterium (absolute)	0.0040422	0.0243444	0.166042	0.868124	0.994434	0.00853199	0.0249929	0.341376	0.732821	0.995622	0.0278666	0.0262355	1.06217	0.288156	0.865434	0.00846493	0.0268094	0.315745	0.752196	0.99894
Internalizing (mother)	Family XIII AD3011 group (absolute)	-0.0231834	0.0153706	-1.5083	0.131479	0.593406	-0.0349994	0.0160147	-2.18545	0.0288559	0.309192	-0.0315384	0.0160341	-1.96696	0.0491882	0.397877	-0.0326697	0.0159941	-2.04261	0.0410913	0.431458
Internalizing (mother)	Lachnospiraceae unidentified bacterium (absolute)	0.0571174	0.0974484	0.58613	0.557788	0.994434	0.0822221	0.0984567	0.835109	0.403656	0.975651	0.0653059	0.0983067	0.664308	0.506493	0.996569	0.133547	0.0996605	1.34002	0.180237	0.82008
Internalizing (mother)	[Eubacterium] eligens group (absolute)	0.000331859	0.0140015	0.0237016	0.981091	0.994434	0.00337937	0.0143205	0.235982	0.813447	0.995622	0.00505775	0.0143505	0.352445	0.724504	0.996569	0.00518979	0.0146548	0.354135	0.723237	0.99894
Internalizing (mother)	[Eubacterium] hallii group (absolute)	-0.0285941	0.0592103	-0.482925	0.629149	0.994434	-0.0194511	0.0610181	-0.318776	0.749896	0.995622	-0.0407187	0.0620567	-0.656153	0.511726	0.996569	-0.024263	0.070479	-0.344259	0.730651	0.99894
Internalizing (mother)	[Eubacterium] ruminantium group (absolute)	-0.0265485	0.0151387	-1.75368	0.0794846	0.461245	-0.0251757	0.015837	-1.58967	0.111908	0.578891	-0.021722	0.0159091	-1.36539	0.172132	0.729907	-0.0164505	0.0160614	-1.02423	0.305728	0.909686
Internalizing (mother)	[Eubacterium] ventriosum group (absolute)	0.00537263	0.0152687	0.351871	0.724935	0.994434	0.003327	0.0159719	0.208303	0.834993	0.995622	0.00337473	0.0160454	0.210324	0.833415	0.996569	0.00352891	0.0162396	0.217303	0.827972	0.99894
Internalizing (mother)	[Eubacterium] xylanophilum group (absolute)	0.0123827	0.0136857	0.90479	0.365577	0.910081	0.00911376	0.0138253	0.659209	0.509762	0.995622	0.0121146	0.01388	0.872807	0.382768	0.95803	0.00572979	0.0140739	0.407122	0.683919	0.99894
Internalizing (mother)	[Ruminococcus] gauvreauii group (absolute)	0.00254652	0.0216737	0.117493	0.906469	0.994434	0.0099746	0.0218539	0.456423	0.648086	0.995622	-0.00026079	0.0222501	-0.0117209	0.990648	0.999799	0.00629183	0.0228615	0.275215	0.783151	0.99894
Internalizing (mother)	[Ruminococcus] torques group (absolute)	0.0526953	0.071762	0.734307	0.462762	0.961831	0.0641308	0.0709317	0.904121	0.365931	0.946912	0.0422797	0.0717443	0.589312	0.555652	0.996569	0.0688581	0.0801202	0.859435	0.390101	0.968472
Internalizing (mother)	Anaerostipes (absolute)	-0.115096	0.111452	-1.0327	0.301743	0.856553	-0.1066	0.110609	-0.96375	0.335171	0.921142	-0.105737	0.110665	-0.955474	0.339338	0.906008	-0.0123447	0.112762	-0.109475	0.912826	0.99894
Internalizing (mother)	Blautia (absolute)	0.0289326	0.130662	0.22143	0.824757	0.994434	0.0348023	0.132595	0.26247	0.792959	0.995622	0.0399641	0.132576	0.301444	0.763076	0.996569	0.201694	0.136131	1.48162	0.138441	0.723339
Internalizing (mother)	Butyrivibrio (absolute)	0.013056	0.0181211	0.720485	0.471227	0.961831	0.0233977	0.0184771	1.26631	0.205401	0.760696	0.0222583	0.0185416	1.20045	0.229964	0.826056	0.0245124	0.0188029	1.30365	0.192352	0.826963
Internalizing (mother)	CAG-56 (absolute)	0.0304925	0.013875	2.19766	0.0279735	0.28818	0.039871	0.0142547	2.79704	0.00515735	0.117284	0.0368629	0.0143427	2.57016	0.0101652	0.179038	0.0359088	0.0144134	2.49136	0.0127256	0.21379
Internalizing (mother)	Coprococcus 1 (absolute)	0.0424693	0.034927	1.21594	0.224006	0.741257	0.0380329	0.0354095	1.07409	0.282783	0.867414	0.0389404	0.0357548	1.08909	0.276112	0.865434	0.0378163	0.0371465	1.01803	0.308664	0.913444
Internalizing (mother)	Coprococcus 2 (absolute)	-0.0300347	0.0134382	-2.23503	0.0254156	0.277538	-0.0323562	0.0136358	-2.37288	0.0176502	0.247103	-0.0300926	0.0136726	-2.20094	0.0277401	0.313288	-0.0285822	0.013796	-2.07178	0.0382862	0.413946
Internalizing (mother)	Coprococcus 3 (absolute)	-0.0751274	0.0243834	-3.08109	0.00206242	0.0834132	-0.0691318	0.0260997	-2.64876	0.00807875	0.154772	-0.08758	0.0271178	-3.22961	0.00123958	0.071243	-0.0796254	0.0274275	-2.90312	0.00369464	0.140674
Internalizing (mother)	Dorea (absolute)	-0.0434306	0.0564225	-0.769739	0.441455	0.956299	-0.0379968	0.0581073	-0.653907	0.513172	0.995622	-0.0617828	0.059097	-1.04545	0.295816	0.865434	-0.0569846	0.0650327	-0.876245	0.380897	0.968472
Internalizing (mother)	Fusicatenibacter (absolute)	-0.0419095	0.0410477	-1.02099	0.307257	0.866989	-0.0414158	0.0424842	-0.974851	0.329634	0.920615	-0.0649149	0.04413	-1.47099	0.141293	0.670835	-0.03351	0.0463836	-0.722453	0.470016	0.99894
Internalizing (mother)	Lachnoclostridium (absolute)	0.0324608	0.0137757	2.35638	0.0184543	0.238503	0.0359362	0.0139916	2.56841	0.0102165	0.182892	0.0333412	0.0140608	2.37121	0.01773	0.265221	0.0335496	0.0142091	2.36114	0.0182188	0.284213
Internalizing (mother)	Lachnospira (absolute)	0.00245411	0.0144625	0.169687	0.865256	0.994434	0.0117901	0.0147643	0.798551	0.424551	0.989892	0.00769502	0.0148436	0.518407	0.604174	0.996569	0.00285417	0.0149364	0.191088	0.848457	0.99894
Internalizing (mother)	Lachnospiraceae FCS020 group (absolute)	-0.0167133	0.019349	-0.863783	0.387707	0.92971	-0.0122704	0.0194867	-0.629682	0.528903	0.995622	-0.0167942	0.0195079	-0.860891	0.389298	0.959624	-0.0107497	0.019895	-0.540322	0.588975	0.99894
Internalizing (mother)	Lachnospiraceae ND3007 group (absolute)	-0.00237867	0.0223573	-0.106393	0.91527	0.994434	-0.004611	0.0225752	-0.204251	0.838157	0.995622	-0.0138548	0.0229587	-0.603468	0.546197	0.996569	-0.0128626	0.0232485	-0.553266	0.580081	0.99894
Internalizing (mother)	Lachnospiraceae NK4A136 group (absolute)	-0.0387733	0.0174153	-2.22639	0.0259883	0.280982	-0.0343779	0.0176021	-1.95306	0.0508128	0.426827	-0.0403357	0.0176992	-2.27896	0.0226695	0.290764	-0.0476951	0.01814	-2.62928	0.00855661	0.183212
Internalizing (mother)	Lachnospiraceae UCG-001 (absolute)	-0.00749085	0.0145482	-0.5149	0.606623	0.994434	-0.000904261	0.0148476	-0.0609029	0.951437	0.995622	-0.00903138	0.0151987	-0.594219	0.552366	0.996569	-0.0179135	0.0155554	-1.1516	0.249485	0.881677
Internalizing (mother)	Lachnospiraceae UCG-004 (absolute)	0.0150813	0.0152979	0.985838	0.324212	0.882076	0.0236073	0.0155565	1.51752	0.129136	0.625973	0.0216173	0.0156006	1.38567	0.165848	0.721538	0.026339	0.0157404	1.67334	0.0942601	0.612021
Internalizing (mother)	Marvinbryantia (absolute)	-0.0393827	0.0164244	-2.39783	0.0164927	0.225126	-0.0479464	0.0170914	-2.80529	0.00502717	0.117284	-0.0406968	0.0175124	-2.32389	0.0201316	0.277168	-0.038595	0.0175521	-2.19888	0.0278866	0.364802
Internalizing (mother)	Roseburia (absolute)	0.0382964	0.025502	1.5017	0.133175	0.596404	0.0420649	0.0258663	1.62624	0.103898	0.556161	0.0343201	0.0257983	1.33032	0.183413	0.748152	0.0479599	0.0262596	1.82637	0.0677941	0.530181
Internalizing (mother)	Tyzzerella 3 (absolute)	0.00204522	0.0191331	0.106894	0.914873	0.994434	0.0119422	0.0194337	0.614508	0.538879	0.995622	0.0140309	0.019505	0.719348	0.471926	0.996569	0.00477179	0.0197594	0.241495	0.809172	0.99894
Internalizing (mother)	Lachnospiraceae uncultured bacterium (absolute)	0.00215386	0.0139047	0.154901	0.876899	0.994434	-0.00501431	0.0143541	-0.349331	0.726841	0.995622	-0.000668561	0.0144811	-0.0461678	0.963177	0.996569	-0.00101136	0.0144867	-0.0698134	0.944342	0.99894
Internalizing (mother)	Intestinibacter (absolute)	-0.00235549	0.0171771	-0.137129	0.890929	0.994434	-0.00219677	0.0173688	-0.126478	0.899354	0.995622	-0.00131012	0.01738	-0.0753806	0.939912	0.996569	-0.00353221	0.0174931	-0.201921	0.839979	0.99894
Internalizing (mother)	Romboutsia (absolute)	-0.00375753	0.0252972	-0.148536	0.88192	0.994434	0.00238783	0.0254364	0.0938744	0.925209	0.995622	0.00219995	0.0254019	0.0866054	0.930985	0.996569	-0.000447187	0.0257913	-0.0173387	0.986166	0.99894
Internalizing (mother)	Terrisporobacter (absolute)	0.0103005	0.0142921	0.720709	0.471088	0.961831	0.0150017	0.0148332	1.01136	0.311844	0.89578	0.0132943	0.0148536	0.895018	0.370777	0.950972	0.0112047	0.0150481	0.744596	0.456516	0.99894
Internalizing (mother)	[Eubacterium] coprostanoligenes group (absolute)	-0.000891288	0.0221612	-0.0402184	0.967919	0.994434	-0.00686061	0.0226032	-0.303524	0.76149	0.995622	-0.00087041	0.022877	-0.0380474	0.96965	0.996569	-0.0132836	0.0234044	-0.567571	0.570326	0.99894
Internalizing (mother)	Butyricicoccus (absolute)	0.0108923	0.0185782	0.586294	0.557678	0.994434	0.014032	0.0186609	0.751947	0.452083	0.995622	0.00900688	0.0187353	0.480743	0.630699	0.996569	0.0093989	0.0190339	0.493798	0.621449	0.99894
Internalizing (mother)	Faecalibacterium (absolute)	-0.0162812	0.0557973	-0.291793	0.770445	0.994434	-0.00394936	0.0577274	-0.0684139	0.945456	0.995622	-0.0252119	0.0584279	-0.431504	0.666102	0.996569	-0.0195532	0.0638904	-0.306043	0.759572	0.99894
Internalizing (mother)	Ruminiclostridium 5 (absolute)	0.019761	0.0147984	1.33535	0.181762	0.684953	0.0123115	0.0154978	0.794406	0.426959	0.989892	0.014869	0.01555	0.956204	0.338969	0.906008	0.0190026	0.0157722	1.20482	0.228274	0.866917
Internalizing (mother)	Ruminiclostridium 6 (absolute)	-0.0297783	0.0147452	-2.01953	0.0434326	0.379427	-0.0339389	0.0151215	-2.24441	0.0248061	0.282169	-0.0310437	0.0152067	-2.04145	0.041206	0.387904	-0.0257929	0.015574	-1.65616	0.09769	0.620218
Internalizing (mother)	Ruminiclostridium 9 (absolute)	0.00595131	0.0149796	0.397294	0.69115	0.994434	0.000751642	0.0151998	0.0494508	0.96056	0.995622	0.00804234	0.0154232	0.521443	0.602058	0.996569	0.00864411	0.0155822	0.554744	0.57907	0.99894
Internalizing (mother)	Ruminococcaceae NK4A214 group (absolute)	-0.000956997	0.0178536	-0.0536023	0.957252	0.994434	0.00204483	0.0179069	0.114192	0.909085	0.995622	0.00627824	0.0180104	0.34859	0.727397	0.996569	0.0117908	0.0183518	0.642489	0.520556	0.99894
Internalizing (mother)	Ruminococcaceae UCG-002 (absolute)	-0.00761375	0.0271014	-0.280936	0.778759	0.994434	-0.0136813	0.0275511	-0.496579	0.619486	0.995622	-0.0106774	0.0278558	-0.383311	0.70149	0.996569	-0.018963	0.0284033	-0.667635	0.504367	0.99894
Internalizing (mother)	Ruminococcaceae UCG-003 (absolute)	-0.0107014	0.0139982	-0.764483	0.44458	0.956299	-0.00773381	0.0141296	-0.547348	0.584139	0.995622	-0.0040484	0.0142785	-0.283531	0.77677	0.996569	0.00100297	0.0146042	0.0686765	0.945247	0.99894
Internalizing (mother)	Ruminococcaceae UCG-004 (absolute)	0.0273063	0.0138395	1.97307	0.0484878	0.389329	0.0236057	0.0141209	1.67168	0.0945871	0.540781	0.0289312	0.0142435	2.03118	0.0422363	0.392068	0.0271717	0.0143187	1.89764	0.0577442	0.504853
Internalizing (mother)	Ruminococcaceae UCG-005 (absolute)	-0.0070582	0.0146554	-0.481611	0.630083	0.994434	-0.00572199	0.0148438	-0.385481	0.699881	0.995622	0.00361724	0.0153861	0.235098	0.814133	0.996569	-0.0027071	0.015726	-0.172141	0.863326	0.99894
Internalizing (mother)	Ruminococcaceae UCG-010 (absolute)	-0.0354593	0.0161235	-2.19923	0.0278616	0.28818	-0.0322261	0.016323	-1.97428	0.04835	0.420046	-0.0256524	0.0166362	-1.54197	0.123081	0.630029	-0.0302943	0.0167722	-1.80622	0.070884	0.54394
Internalizing (mother)	Ruminococcaceae UCG-013 (absolute)	-0.0452137	0.0153443	-2.94662	0.00321269	0.104271	-0.0418365	0.0154786	-2.70286	0.00687459	0.141642	-0.0447778	0.0155171	-2.88571	0.00390534	0.106616	-0.0427665	0.0156194	-2.73803	0.00618083	0.164621
Internalizing (mother)	Ruminococcaceae UCG-014 (absolute)	-0.0259699	0.0130523	-1.98968	0.0466267	0.383766	-0.0238251	0.0132243	-1.80162	0.0716052	0.479711	-0.016824	0.013669	-1.23082	0.218392	0.817559	-0.0173539	0.0137491	-1.26219	0.206882	0.834018
Internalizing (mother)	Ruminococcus 1 (absolute)	-0.025463	0.0324665	-0.784285	0.432873	0.954944	-0.0323005	0.0335431	-0.962955	0.33557	0.921142	-0.0344231	0.0334395	-1.02941	0.303285	0.874768	-0.0130156	0.0344224	-0.378114	0.705346	0.99894
Internalizing (mother)	Ruminococcus 2 (absolute)	-0.0228027	0.0160322	-1.4223	0.154938	0.636063	-0.0216455	0.0161059	-1.34395	0.178964	0.728134	-0.0157465	0.0163647	-0.962222	0.335938	0.905613	-0.00869187	0.0165631	-0.524772	0.599742	0.99894
Internalizing (mother)	Subdoligranulum (absolute)	-0.074352	0.115943	-0.641282	0.521339	0.980967	-0.0526745	0.118422	-0.444803	0.656462	0.995622	-0.0407137	0.119869	-0.339652	0.734118	0.996569	0.0464039	0.118151	0.392749	0.694505	0.99894
Internalizing (mother)	Ruminococcaceae uncultured bacterium (absolute)	-0.00250598	0.0135088	-0.185508	0.852831	0.994434	-0.0036117	0.013773	-0.262231	0.793143	0.995622	-0.00129186	0.0137875	-0.0936979	0.925349	0.996569	0.000222356	0.0138148	0.0160955	0.987158	0.99894
Internalizing (mother)	Erysipelatoclostridium (absolute)	0.00932758	0.0213009	0.437895	0.661462	0.994434	0.00631722	0.0214367	0.294692	0.768229	0.995622	0.0120828	0.0215028	0.561919	0.574172	0.996569	0.00901999	0.0218335	0.413126	0.679514	0.99894
Internalizing (mother)	Erysipelotrichaceae UCG-003 (absolute)	0.0222916	0.0248681	0.896393	0.370043	0.910081	0.0274429	0.0250566	1.09524	0.273413	0.843411	0.018766	0.0254331	0.737858	0.460601	0.996569	0.0164301	0.0267433	0.614362	0.538976	0.99894
Internalizing (mother)	Holdemanella (absolute)	-0.0464295	0.0169319	-2.74213	0.0061042	0.12344	-0.0402095	0.0173616	-2.316	0.0205584	0.265459	-0.042501	0.0172915	-2.45791	0.0139749	0.214938	-0.0408045	0.0177259	-2.30197	0.0213366	0.319173
Internalizing (mother)	Turicibacter (absolute)	0.0174018	0.0146363	1.18895	0.234461	0.762124	0.0169388	0.0149129	1.13585	0.25602	0.827141	0.0191076	0.0149288	1.27991	0.200576	0.782248	0.0173581	0.015213	1.14101	0.253866	0.885694
Internalizing (mother)	Phascolarctobacterium (absolute)	0.0128167	0.0132118	0.970092	0.332001	0.888903	0.0113904	0.0132637	0.858759	0.390473	0.968814	0.0116428	0.013274	0.87711	0.380427	0.95803	0.0152077	0.0136164	1.11686	0.264052	0.890789
Internalizing (mother)	Dialister (absolute)	-0.0241297	0.0128835	-1.87291	0.0610802	0.420561	-0.0255295	0.0133202	-1.9166	0.055289	0.445968	-0.0267661	0.0132806	-2.01542	0.0438607	0.392589	-0.0198731	0.0134103	-1.48193	0.13836	0.723339
Internalizing (mother)	Bilophila (absolute)	0.0215986	0.0144998	1.48958	0.136335	0.599388	0.0210306	0.0147673	1.42414	0.154407	0.678119	0.0240537	0.0148358	1.62132	0.104948	0.582424	0.0219579	0.0150672	1.45733	0.145026	0.729211
Internalizing (mother)	Desulfovibrio (absolute)	-0.0195329	0.0180889	-1.07982	0.28022	0.838358	-0.0130729	0.0183178	-0.71367	0.475431	0.995622	-0.00554923	0.0185992	-0.298359	0.765429	0.996569	-0.00949978	0.019179	-0.495321	0.620373	0.99894
Internalizing (mother)	Parasutterella (absolute)	0.0610771	0.0149485	4.08584	4.39183e-05	0.00599485	0.0645507	0.0152014	4.24636	2.17275e-05	0.00474528	0.0671392	0.0152456	4.40384	1.06351e-05	0.00290339	0.067767	0.0155037	4.37103	1.2366e-05	0.00270073
Internalizing (mother)	Sutterella (absolute)	-0.0266666	0.0140574	-1.89698	0.0578306	0.420561	-0.0270642	0.0143444	-1.88675	0.0591944	0.448994	-0.0284149	0.0144095	-1.97195	0.0486152	0.397877	-0.03401	0.014773	-2.30217	0.0213255	0.319173
Internalizing (mother)	Enterobacteriaceae unidentified bacterium (absolute)	-0.0700325	0.0229871	-3.0466	0.00231447	0.0902643	-0.0735217	0.0230606	-3.1882	0.00143161	0.0625325	-0.0696751	0.0231048	-3.01562	0.00256455	0.0963904	-0.0669267	0.0232439	-2.87932	0.00398533	0.140674
Internalizing (mother)	Tenericutes unidentified bacterium (absolute)	-0.0154386	0.0231032	-0.668246	0.503977	0.977518	-0.0208702	0.023562	-0.885756	0.375749	0.954228	-0.0138804	0.0237563	-0.584282	0.559031	0.996569	-0.00673768	0.0246594	-0.273229	0.784677	0.99894
Internalizing (mother)	Mollicutes RF39 unidentified bacterium (absolute)	0.0215849	0.0157245	1.37269	0.169847	0.664778	0.0178044	0.0158725	1.12171	0.261984	0.831646	0.0228142	0.01593	1.43216	0.152098	0.689176	0.0260931	0.0159647	1.63443	0.102169	0.626788
Internalizing (mother)	Mollicutes RF39 uncultured bacterium (absolute)	-0.0151493	0.0132684	-1.14176	0.253554	0.788835	-0.0150388	0.0133219	-1.12888	0.25895	0.829247	-0.00975962	0.0135347	-0.721083	0.470858	0.996569	0.00143033	0.0138165	0.103524	0.917547	0.99894
Internalizing (mother)	Akkermansia (absolute)	-0.0167978	0.0126057	-1.33256	0.182678	0.684953	-0.0172599	0.0126394	-1.36556	0.172078	0.718107	-0.0114072	0.0129049	-0.883947	0.376725	0.957861	-0.0123446	0.0130319	-0.947263	0.343505	0.94204
Internalizing (mother)	Total absolute abundances	-0.249265	0.143097	-1.74193	0.0815205	0.461245	-0.261196	0.144421	-1.80858	0.0705169	0.478288	-0.251066	0.143428	-1.75046	0.0800383	0.511121	-0.115377	0.147285	-0.783363	0.433414	0.992351
Internalizing (mother)	Lactate	-0.0136654	0.0151361	-0.902835	0.366613	0.910081	-0.0146097	0.0155534	-0.939325	0.347564	0.925015	-0.0213877	0.0158358	-1.35059	0.176826	0.734197	-0.0255016	0.0157794	-1.61613	0.106065	0.639908
Internalizing (mother)	Acetate	-0.00178506	0.00392794	-0.454452	0.649504	0.994434	-0.000896679	0.00401742	-0.223198	0.823382	0.995622	-0.00156333	0.00404725	-0.386271	0.699296	0.996569	-0.00269037	0.00395972	-0.679433	0.496864	0.99894
Internalizing (mother)	Propionate	-0.0168772	0.0102703	-1.6433	0.10032	0.516744	-0.0130607	0.0103017	-1.26783	0.20486	0.760696	-0.0164234	0.0104865	-1.56614	0.117315	0.615902	-0.0154333	0.010234	-1.50803	0.131546	0.714396
Internalizing (mother)	Isobutyrate	0.0201678	0.00979883	2.05818	0.0395728	0.360112	0.0208738	0.0106208	1.96537	0.0493712	0.420046	0.0197797	0.0107499	1.83999	0.0657696	0.469414	0.0221509	0.0109307	2.02648	0.0427154	0.43446
Internalizing (mother)	Butyrate	-0.0191913	0.00898828	-2.13515	0.0327488	0.324153	-0.0169857	0.0092349	-1.83929	0.0658719	0.468313	-0.0173276	0.00927575	-1.86806	0.0617538	0.459418	-0.0184413	0.00913769	-2.01816	0.0435748	0.43446
Internalizing (mother)	Isovalerate	-0.0544501	0.0394179	-1.38136	0.16717	0.66045	-0.0561206	0.0395464	-1.41911	0.155868	0.678119	-0.0483236	0.0392811	-1.2302	0.218622	0.817559	-0.0495359	0.0388206	-1.27602	0.201948	0.834018
Internalizing (mother)	Valerate	-0.110875	0.0607475	-1.82518	0.0679736	0.432132	-0.112001	0.0626219	-1.78853	0.0736912	0.481415	-0.106594	0.0627641	-1.69832	0.0894471	0.545677	-0.0926792	0.0620819	-1.49285	0.135475	0.723339
Internalizing (mother)	Total SCFAs	-0.00253471	0.00236994	-1.06952	0.284834	0.842138	-0.0018103	0.00240593	-0.752431	0.451792	0.995622	-0.00242864	0.00243666	-0.996708	0.318906	0.888065	-0.0026611	0.00236155	-1.12684	0.259808	0.890789
Internalizing (mother)	Total BCFAs	0.014021	0.00937077	1.49625	0.134588	0.599388	0.0140954	0.0101001	1.39557	0.162843	0.698948	0.0135515	0.010179	1.33132	0.183085	0.748152	0.0149025	0.0102399	1.45534	0.145575	0.729211
Internalizing (mother)	Ratio of total BCFAs to total SCFAs	0.176229	0.184517	0.955083	0.339536	0.898587	0.153395	0.192689	0.796079	0.425986	0.989892	0.156724	0.192307	0.814965	0.415092	0.974797	0.206842	0.191137	1.08216	0.27918	0.897921
Externalizing (mother)	Chao1	-0.00318163	0.00271404	-1.17229	0.241082	0.772029	-0.00149728	0.0028038	-0.534018	0.593329	0.995622	-0.000469717	0.00285993	-0.164241	0.869542	0.996569	-0.000782382	0.00289482	-0.27027	0.786953	0.99894
Externalizing (mother)	Shannon diversity	-0.310671	0.120069	-2.58743	0.00966952	0.170786	-0.298205	0.121108	-2.46231	0.0138044	0.21699	-0.256373	0.122954	-2.08511	0.0370595	0.358132	-0.261708	0.122496	-2.13647	0.0326415	0.371297
Externalizing (mother)	Phylogenetic diversity	0.0200633	0.0239011	0.839431	0.401228	0.937871	0.0240618	0.0240644	0.999892	0.317363	0.902501	0.0336863	0.0244716	1.37654	0.168653	0.726425	0.0293721	0.024846	1.18216	0.237141	0.869086
Externalizing (mother)	Methanobrevibacter (relative)	-0.041546	0.0472447	-0.879379	0.379196	0.920182	-0.0169284	0.0473896	-0.357217	0.720929	0.995622	-0.0100358	0.0471645	-0.212782	0.831497	0.996569	-0.0112481	0.0477746	-0.235441	0.813866	0.99894
Externalizing (mother)	Bifidobacterium (relative)	-0.00667552	0.00538586	-1.23945	0.215178	0.739893	-0.00502258	0.0054695	-0.918288	0.358468	0.937073	-0.0049403	0.00549228	-0.899499	0.368387	0.950972	-0.00487699	0.00562722	-0.866678	0.386118	0.968472
Externalizing (mother)	Adlercreutzia (relative)	1.16366	0.631471	1.84278	0.065361	0.427686	1.04193	0.651255	1.59988	0.109626	0.572781	1.30323	0.655041	1.98953	0.0466424	0.397877	1.29107	0.683814	1.88804	0.0590201	0.504853
Externalizing (mother)	Senegalimassilia (relative)	-0.129469	0.359142	-0.360494	0.718477	0.994434	-0.265954	0.368511	-0.721699	0.47048	0.995622	-0.455623	0.368872	-1.23518	0.216764	0.816228	-0.444856	0.372819	-1.19322	0.232782	0.869086
Externalizing (mother)	Eggerthellaceae uncultured bacterium (relative)	-0.702463	0.358904	-1.95724	0.0503188	0.392487	-0.70006	0.368544	-1.89953	0.0574952	0.445968	-0.713208	0.362408	-1.96797	0.0490713	0.397877	-0.727792	0.360021	-2.02152	0.0432256	0.43446
Externalizing (mother)	Bacteroides (relative)	-0.0108001	0.00719352	-1.50136	0.133262	0.596404	-0.0160561	0.00741971	-2.16398	0.0304658	0.319891	-0.0146411	0.007334	-1.99634	0.0458973	0.397877	-0.0135108	0.00740239	-1.82519	0.0679719	0.530181
Externalizing (mother)	Barnesiella (relative)	-0.246332	0.0755927	-3.25868	0.00111931	0.0582043	-0.234219	0.0746365	-3.13813	0.00170029	0.0666442	-0.208799	0.0740346	-2.82029	0.00479803	0.114293	-0.219218	0.0764188	-2.86865	0.00412232	0.140674
Externalizing (mother)	Odoribacter (relative)	-1.87621	0.551857	-3.39982	0.000674309	0.0490767	-1.96936	0.539859	-3.64791	0.000264379	0.0262456	-1.86086	0.53965	-3.44827	0.000564192	0.0410732	-1.79259	0.54254	-3.30406	0.000952955	0.0910186
Externalizing (mother)	Muribaculaceae uncultured bacterium (relative)	0.0314222	0.0219528	1.43135	0.15233	0.630267	0.0266228	0.0226591	1.17493	0.240025	0.806485	0.0367734	0.0229861	1.59981	0.10964	0.596486	0.0357091	0.0233105	1.53189	0.12555	0.692428
Externalizing (mother)	Paraprevotella (relative)	0.0329085	0.0531705	0.618925	0.535966	0.990313	0.00714925	0.0540182	0.132349	0.894708	0.995622	0.00736952	0.0555334	0.132704	0.894427	0.996569	0.00294662	0.0563411	0.0522996	0.95829	0.99894
Externalizing (mother)	Prevotella 9 (relative)	0.00966984	0.00281279	3.43781	0.000586431	0.0457416	0.0100521	0.00291411	3.44946	0.000561715	0.0363194	0.00888903	0.00297518	2.98773	0.00281059	0.0963904	0.00879017	0.00300892	2.92137	0.00348497	0.140674
Externalizing (mother)	Alistipes (relative)	-0.123565	0.0487501	-2.53467	0.0112555	0.186227	-0.1144	0.0501095	-2.283	0.0224304	0.277845	-0.100541	0.050129	-2.00565	0.0448939	0.397877	-0.0991799	0.0503409	-1.97016	0.0488195	0.457958
Externalizing (mother)	Parabacteroides (relative)	-0.102904	0.0774024	-1.32947	0.183693	0.684953	-0.126909	0.0782181	-1.6225	0.104696	0.557699	-0.11065	0.0771496	-1.43423	0.151506	0.689176	-0.105063	0.0767216	-1.36941	0.170871	0.794006
Externalizing (mother)	Gastranaerophilales uncultured bacterium (relative)	-0.00425173	0.0707396	-0.0601039	0.952073	0.994434	0.0285868	0.0721059	0.396456	0.691769	0.995622	0.0317698	0.0715871	0.443792	0.657193	0.996569	0.0410907	0.0733437	0.560248	0.57531	0.99894
Externalizing (mother)	Streptococcus (relative)	-0.127267	0.0648492	-1.96251	0.0497032	0.390923	-0.115684	0.0656373	-1.76248	0.0779883	0.484921	-0.140752	0.066321	-2.12228	0.0338139	0.348347	-0.151783	0.0672625	-2.25658	0.0240344	0.344653
Externalizing (mother)	Christensenellaceae R-7 group (relative)	0.00264448	0.0321796	0.082179	0.934504	0.994434	0.01865	0.0334047	0.558305	0.576636	0.995622	0.0420577	0.0347475	1.21038	0.226133	0.82039	0.044067	0.0353975	1.24492	0.213161	0.840777
Externalizing (mother)	Clostridium sensu stricto 1 (relative)	-0.00950073	0.0279014	-0.340511	0.733472	0.994434	-0.00963488	0.0292994	-0.328842	0.742275	0.995622	-0.00476422	0.029389	-0.162109	0.87122	0.996569	-0.00261536	0.0299252	-0.0873964	0.930356	0.99894
Externalizing (mother)	Clostridiales vadinBB60 group unidentified bacterium (relative)	0.0137137	0.344518	0.0398053	0.968248	0.994434	0.0955164	0.348297	0.274239	0.783901	0.995622	0.127341	0.350758	0.363045	0.716571	0.996569	0.121968	0.356027	0.34258	0.731914	0.99894
Externalizing (mother)	Clostridiales vadinBB60 group uncultured bacterium (relative)	-0.476121	0.574463	-0.82881	0.407212	0.938864	-0.0960266	0.60147	-0.159653	0.873154	0.995622	0.225046	0.600619	0.37469	0.707891	0.996569	0.313978	0.606102	0.518028	0.604439	0.99894
Externalizing (mother)	Family XIII AD3011 group (relative)	-0.519883	0.270954	-1.91871	0.0550212	0.41425	-0.382484	0.280234	-1.36487	0.172293	0.718107	-0.327808	0.279961	-1.17091	0.241637	0.837674	-0.331422	0.280788	-1.18033	0.23787	0.869086
Externalizing (mother)	Lachnospiraceae unidentified bacterium (relative)	0.00229155	0.0101624	0.225493	0.821596	0.994434	-0.000944319	0.0106716	-0.088489	0.929488	0.995622	-0.00293816	0.0107962	-0.272149	0.785508	0.996569	-0.00194075	0.0108524	-0.178831	0.85807	0.99894
Externalizing (mother)	[Eubacterium] eligens group (relative)	0.0673814	0.0671925	1.00281	0.315952	0.876876	0.0892649	0.0691732	1.29045	0.196893	0.754317	0.108262	0.0683343	1.5843	0.113125	0.60555	0.0942266	0.0721355	1.30624	0.191469	0.826421
Externalizing (mother)	[Eubacterium] hallii group (relative)	-0.132557	0.0758675	-1.74722	0.0805996	0.461245	-0.101147	0.0774084	-1.30667	0.191325	0.751131	-0.118428	0.0779027	-1.5202	0.12846	0.637631	-0.132303	0.0789043	-1.67676	0.0935896	0.612021
Externalizing (mother)	[Eubacterium] ruminantium group (relative)	0.0924739	0.146632	0.630652	0.528268	0.982741	-0.00367834	0.155692	-0.0236258	0.981151	0.995622	0.0162494	0.155218	0.104687	0.916624	0.996569	-0.0030779	0.155708	-0.0197672	0.984229	0.99894
Externalizing (mother)	[Eubacterium] ventriosum group (relative)	0.290075	0.158241	1.83312	0.0667851	0.429643	0.205493	0.168438	1.21999	0.222468	0.787476	0.212808	0.16911	1.2584	0.208249	0.797921	0.217183	0.169248	1.28322	0.199414	0.833381
Externalizing (mother)	[Eubacterium] xylanophilum group (relative)	0.178188	0.194892	0.914295	0.360562	0.910081	0.135392	0.193159	0.700935	0.483344	0.995622	0.163671	0.194049	0.843447	0.398978	0.968188	0.146562	0.196616	0.745425	0.456015	0.99894
Externalizing (mother)	[Ruminococcus] gauvreauii group (relative)	0.0310214	0.113192	0.27406	0.784038	0.994434	-0.00920294	0.113751	-0.0809041	0.935518	0.995622	-0.0451141	0.115157	-0.391762	0.695234	0.996569	-0.0416202	0.11669	-0.356673	0.721337	0.99894
Externalizing (mother)	[Ruminococcus] torques group (relative)	-0.0965107	0.0595289	-1.62124	0.104966	0.530201	-0.131422	0.061463	-2.13824	0.0324976	0.331658	-0.153869	0.0622386	-2.47225	0.0134265	0.210167	-0.153969	0.0624687	-2.46473	0.0137115	0.226863
Externalizing (mother)	Anaerostipes (relative)	-0.0090707	0.0277702	-0.326634	0.743945	0.994434	-0.00595467	0.0276098	-0.215673	0.829243	0.995622	-0.00701421	0.027689	-0.253321	0.80002	0.996569	-0.00519306	0.0276493	-0.187819	0.851018	0.99894
Externalizing (mother)	Blautia (relative)	-0.0343192	0.0151906	-2.25924	0.0238685	0.268705	-0.0280131	0.0155214	-1.8048	0.0711053	0.479303	-0.0260348	0.0154909	-1.68065	0.0928312	0.550933	-0.0265904	0.0157813	-1.68493	0.0920027	0.60889
Externalizing (mother)	Butyrivibrio (relative)	0.0222102	0.0613187	0.36221	0.717195	0.994434	-0.0347682	0.0621874	-0.559088	0.576102	0.995622	-0.0307496	0.0623193	-0.49342	0.621716	0.996569	-0.0288443	0.0633655	-0.455206	0.648961	0.99894
Externalizing (mother)	CAG-56 (relative)	-0.159707	0.182748	-0.873921	0.382161	0.923274	-0.186638	0.189705	-0.983836	0.325196	0.91289	-0.171732	0.191681	-0.895925	0.370293	0.950972	-0.147347	0.192275	-0.766332	0.443479	0.995853
Externalizing (mother)	Coprococcus 1 (relative)	0.115521	0.185579	0.622488	0.533621	0.989328	0.260873	0.19385	1.34575	0.178384	0.728134	0.320621	0.195133	1.64309	0.100363	0.570992	0.309371	0.196142	1.57728	0.114731	0.656862
Externalizing (mother)	Coprococcus 2 (relative)	-0.0287856	0.0442743	-0.650165	0.515586	0.980217	-0.014159	0.0447006	-0.316752	0.751432	0.995622	-0.0136239	0.0442257	-0.308054	0.758041	0.996569	-0.023007	0.0456988	-0.50345	0.614648	0.99894
Externalizing (mother)	Coprococcus 3 (relative)	0.130576	0.140054	0.932322	0.35117	0.910081	0.165291	0.145775	1.13388	0.256844	0.827356	0.128286	0.148028	0.866628	0.386146	0.95803	0.112452	0.147971	0.759957	0.44728	0.996588
Externalizing (mother)	Dorea (relative)	0.0498542	0.0604408	0.824844	0.40946	0.939855	0.0680901	0.0615034	1.1071	0.268253	0.836949	0.0464338	0.0620388	0.748464	0.45418	0.996569	0.0461896	0.0621937	0.742674	0.457679	0.99894
Externalizing (mother)	Fusicatenibacter (relative)	-0.0328604	0.028121	-1.16853	0.242591	0.774075	-0.0429542	0.029219	-1.47008	0.141541	0.660024	-0.0433415	0.028976	-1.49577	0.134713	0.660466	-0.0368561	0.0295317	-1.24802	0.212024	0.840777
Externalizing (mother)	Lachnoclostridium (relative)	-0.134393	0.148559	-0.904644	0.365654	0.910081	-0.188405	0.15396	-1.22373	0.221054	0.786289	-0.278726	0.166822	-1.6708	0.0947613	0.55634	-0.264439	0.165677	-1.59611	0.110464	0.650154
Externalizing (mother)	Lachnospira (relative)	-0.041605	0.0880252	-0.472648	0.636464	0.994434	-0.0951524	0.0901767	-1.05518	0.291344	0.876441	-0.135389	0.0911734	-1.48496	0.137556	0.666563	-0.118486	0.0934889	-1.26738	0.20502	0.834018
Externalizing (mother)	Lachnospiraceae FCS020 group (relative)	0.292343	0.236955	1.23375	0.217296	0.739893	0.480342	0.250234	1.91957	0.0549117	0.445968	0.39601	0.254117	1.55838	0.119144	0.622514	0.45784	0.257615	1.77723	0.0755309	0.561996
Externalizing (mother)	Lachnospiraceae ND3007 group (relative)	0.0306844	0.0541005	0.567174	0.570596	0.994434	0.0409156	0.0545013	0.750726	0.452817	0.995622	0.0514267	0.0555021	0.926573	0.354148	0.923755	0.0513409	0.0557577	0.920786	0.357162	0.946653
Externalizing (mother)	Lachnospiraceae NK4A136 group (relative)	0.0550424	0.0596062	0.923435	0.355781	0.910081	0.00961777	0.0639867	0.150309	0.880521	0.995622	0.0156972	0.0638866	0.245705	0.805911	0.996569	0.0215235	0.0653491	0.329361	0.741883	0.99894
Externalizing (mother)	Lachnospiraceae UCG-001 (relative)	0.0869303	0.156041	0.557099	0.57746	0.994434	0.0557148	0.159527	0.349251	0.726901	0.995622	-0.0713163	0.168131	-0.42417	0.671442	0.996569	-0.0641141	0.166912	-0.384119	0.70089	0.99894
Externalizing (mother)	Lachnospiraceae UCG-004 (relative)	-0.633066	0.45601	-1.38827	0.165055	0.657809	-0.743216	0.463235	-1.6044	0.108625	0.570283	-0.920479	0.467228	-1.97009	0.0488285	0.397877	-0.955797	0.470183	-2.03282	0.0420709	0.43446
Externalizing (mother)	Marvinbryantia (relative)	-0.27252	0.489945	-0.556225	0.578057	0.994434	-0.123428	0.493612	-0.250051	0.802548	0.995622	0.114422	0.50082	0.228469	0.819281	0.996569	0.0647287	0.501381	0.129101	0.897278	0.99894
Externalizing (mother)	Roseburia (relative)	0.0616326	0.0286327	2.15253	0.0313558	0.317042	0.055658	0.0298745	1.86306	0.0624538	0.463942	0.0404891	0.0309579	1.30787	0.190916	0.766472	0.0433076	0.0309699	1.39838	0.162	0.769149
Externalizing (mother)	Tyzzerella 3 (relative)	-0.813647	0.387612	-2.09913	0.0358059	0.342983	-0.789807	0.388912	-2.03081	0.0422741	0.388814	-0.789964	0.390211	-2.02445	0.0429235	0.392589	-0.741502	0.387925	-1.91146	0.0559459	0.500762
Externalizing (mother)	Lachnospiraceae uncultured bacterium (relative)	-0.28055	0.210402	-1.3334	0.1824	0.684953	-0.251992	0.220136	-1.14471	0.252329	0.82261	-0.249282	0.218407	-1.14136	0.253718	0.855124	-0.249935	0.220186	-1.13511	0.25633	0.885798
Externalizing (mother)	Intestinibacter (relative)	-0.167783	0.0724602	-2.31552	0.0205845	0.250102	-0.195389	0.0758538	-2.57587	0.00999896	0.182819	-0.199839	0.0753521	-2.65207	0.00799992	0.157379	-0.193491	0.0761207	-2.54189	0.0110254	0.204063
Externalizing (mother)	Romboutsia (relative)	-0.0122998	0.032034	-0.383962	0.701006	0.994434	-0.015312	0.0333239	-0.45949	0.645882	0.995622	-0.0134057	0.0331103	-0.404882	0.685564	0.996569	-0.0118987	0.0331517	-0.358916	0.719658	0.99894
Externalizing (mother)	Terrisporobacter (relative)	-0.182493	0.166097	-1.09872	0.271892	0.831263	-0.244218	0.171754	-1.4219	0.155055	0.678119	-0.238483	0.173159	-1.37725	0.168436	0.726425	-0.235693	0.172679	-1.36492	0.172279	0.796867
Externalizing (mother)	[Eubacterium] coprostanoligenes group (relative)	-0.0308539	0.0456002	-0.676616	0.498649	0.977518	-0.0153383	0.0461449	-0.332394	0.739592	0.995622	0.000242729	0.0463866	0.00523274	0.995825	0.999799	0.0039185	0.0468813	0.0835833	0.933388	0.99894
Externalizing (mother)	Butyricicoccus (relative)	-0.360719	0.157992	-2.28315	0.0224215	0.262701	-0.366947	0.16108	-2.27805	0.0227238	0.277845	-0.404769	0.162558	-2.49	0.0127743	0.20514	-0.426604	0.162826	-2.62	0.00879293	0.184652
Externalizing (mother)	Faecalibacterium (relative)	0.0122382	0.0102862	1.18977	0.234136	0.762124	0.0169978	0.0107456	1.58184	0.113685	0.578891	0.015818	0.0108606	1.45646	0.145266	0.677908	0.017819	0.0109913	1.6212	0.104974	0.636844
Externalizing (mother)	Ruminiclostridium 5 (relative)	-0.187127	0.141526	-1.3222	0.1861	0.688885	-0.0908754	0.142599	-0.637281	0.523942	0.995622	-0.112213	0.138618	-0.809515	0.418219	0.975844	-0.121582	0.14177	-0.857599	0.391114	0.968472
Externalizing (mother)	Ruminiclostridium 6 (relative)	0.207935	0.132359	1.57099	0.116185	0.560261	0.0794937	0.141837	0.560457	0.575168	0.995622	0.124944	0.144095	0.867091	0.385892	0.95803	0.124477	0.14586	0.853398	0.393439	0.969831
Externalizing (mother)	Ruminiclostridium 9 (relative)	-0.939301	0.499563	-1.88025	0.0600744	0.420561	-0.819705	0.499512	-1.64101	0.100795	0.547605	-0.726872	0.493048	-1.47424	0.140416	0.669584	-0.78904	0.495535	-1.5923	0.111317	0.650154
Externalizing (mother)	Ruminococcaceae NK4A214 group (relative)	0.0559257	0.0566838	0.986625	0.323826	0.882076	0.104022	0.0586778	1.77276	0.0762682	0.481415	0.117649	0.0595652	1.97514	0.0482527	0.397877	0.110335	0.0600258	1.83812	0.0660445	0.526428
Externalizing (mother)	Ruminococcaceae UCG-002 (relative)	-0.0522729	0.0351227	-1.48829	0.136674	0.599388	-0.0405693	0.0364739	-1.11228	0.266016	0.836343	-0.0306101	0.0365514	-0.837452	0.402338	0.969365	-0.0351035	0.0370895	-0.946453	0.343918	0.94204
Externalizing (mother)	Ruminococcaceae UCG-003 (relative)	0.240369	0.303135	0.792943	0.427811	0.951314	0.158101	0.309751	0.510413	0.609762	0.995622	0.261568	0.315369	0.829402	0.406877	0.969365	0.185177	0.318731	0.580983	0.561252	0.99894
Externalizing (mother)	Ruminococcaceae UCG-004 (relative)	-0.118137	0.292156	-0.404363	0.685946	0.994434	-0.155788	0.301116	-0.517368	0.604899	0.995622	-0.105853	0.298486	-0.354633	0.722865	0.996569	-0.0612178	0.302164	-0.202598	0.839449	0.99894
Externalizing (mother)	Ruminococcaceae UCG-005 (relative)	-0.0708083	0.067836	-1.04382	0.29657	0.850013	-0.0322634	0.069129	-0.466712	0.640706	0.995622	0.0166207	0.0718044	0.231472	0.816948	0.996569	0.0155482	0.0721648	0.215454	0.829413	0.99894
Externalizing (mother)	Ruminococcaceae UCG-010 (relative)	0.0741291	0.172471	0.429807	0.667336	0.994434	0.0544478	0.167903	0.324282	0.745725	0.995622	0.13939	0.171858	0.811079	0.41732	0.975833	0.125346	0.172782	0.725462	0.468169	0.99894
Externalizing (mother)	Ruminococcaceae UCG-013 (relative)	0.260824	0.1907	1.36772	0.1714	0.668459	0.164263	0.19037	0.862864	0.388212	0.968814	0.0849974	0.191909	0.442905	0.657835	0.996569	0.0726761	0.192445	0.377645	0.705694	0.99894
Externalizing (mother)	Ruminococcaceae UCG-014 (relative)	0.0623885	0.0418691	1.49008	0.136202	0.599388	0.0760628	0.0426493	1.78345	0.0745136	0.481415	0.097821	0.0427065	2.29054	0.0219899	0.289312	0.097703	0.043379	2.25231	0.0243025	0.344653
Externalizing (mother)	Ruminococcus 1 (relative)	0.0667671	0.0421644	1.58349	0.113309	0.555956	0.0617109	0.0440826	1.39989	0.161545	0.698948	0.052236	0.0441722	1.18255	0.236986	0.833636	0.0518555	0.0443011	1.17052	0.241791	0.877194
Externalizing (mother)	Ruminococcus 2 (relative)	0.012155	0.0116093	1.04701	0.295097	0.850013	0.00577188	0.0121427	0.475336	0.634547	0.995622	0.0130362	0.0124597	1.04627	0.295436	0.865434	0.0110121	0.0125561	0.87703	0.38047	0.968472
Externalizing (mother)	Subdoligranulum (relative)	-0.00817232	0.0204348	-0.399921	0.689215	0.994434	-0.0101543	0.0208781	-0.48636	0.626712	0.995622	-0.0025811	0.0212064	-0.121713	0.903126	0.996569	-0.00392683	0.0212332	-0.184938	0.853278	0.99894
Externalizing (mother)	Ruminococcaceae uncultured bacterium (relative)	-0.0781813	0.0528275	-1.47994	0.13889	0.604257	-0.0630842	0.0519367	-1.21463	0.224506	0.787476	-0.0610966	0.0508885	-1.2006	0.229908	0.826056	-0.0597791	0.0513821	-1.16342	0.244658	0.878838
Externalizing (mother)	Erysipelatoclostridium (relative)	-1.34039	0.67576	-1.98353	0.0473084	0.383766	-1.53299	0.693321	-2.21108	0.0270301	0.30364	-1.39423	0.682219	-2.04367	0.0409858	0.387904	-1.3723	0.669927	-2.04843	0.0405179	0.429568
Externalizing (mother)	Erysipelotrichaceae UCG-003 (relative)	-0.157096	0.0626718	-2.50664	0.0121884	0.188595	-0.18624	0.0664071	-2.80452	0.00503923	0.117284	-0.195142	0.0673732	-2.89643	0.00377437	0.106616	-0.198737	0.0674744	-2.94538	0.00322563	0.140674
Externalizing (mother)	Holdemanella (relative)	0.036123	0.0287639	1.25584	0.209173	0.725719	0.0490617	0.0297019	1.6518	0.0985748	0.543655	0.0329248	0.0307198	1.07178	0.283819	0.865434	0.0339652	0.0312298	1.08759	0.276776	0.897921
Externalizing (mother)	Turicibacter (relative)	-0.223558	0.135319	-1.65208	0.0985183	0.514746	-0.18519	0.139102	-1.33132	0.183083	0.74047	-0.15223	0.141673	-1.07452	0.282589	0.865434	-0.155151	0.145576	-1.06578	0.286525	0.901687
Externalizing (mother)	Phascolarctobacterium (relative)	0.0510634	0.0613706	0.832051	0.40538	0.937871	0.0419036	0.0620929	0.674852	0.49977	0.995622	0.053023	0.0625361	0.847878	0.396506	0.965941	0.0446554	0.0632803	0.705677	0.480389	0.99894
Externalizing (mother)	Dialister (relative)	-0.0191569	0.019017	-1.00736	0.313763	0.876289	-0.00143168	0.019462	-0.0735627	0.941358	0.995622	-0.00407805	0.0195797	-0.208279	0.835011	0.996569	-0.00555611	0.0195395	-0.284353	0.77614	0.99894
Externalizing (mother)	Bilophila (relative)	-0.185958	0.468906	-0.396579	0.691678	0.994434	-0.0974909	0.478715	-0.203651	0.838626	0.995622	0.0329911	0.485443	0.0679607	0.945817	0.996569	0.0989084	0.493124	0.200575	0.841031	0.99894
Externalizing (mother)	Desulfovibrio (relative)	-0.745936	0.397815	-1.87508	0.0607811	0.420561	-0.597062	0.402448	-1.48358	0.137921	0.646395	-0.47101	0.401056	-1.17443	0.240225	0.837674	-0.47742	0.402266	-1.18683	0.235296	0.869086
Externalizing (mother)	Parasutterella (relative)	-0.328906	0.229811	-1.4312	0.152372	0.630267	-0.271922	0.231599	-1.17411	0.240353	0.806485	-0.271812	0.230064	-1.18146	0.237418	0.833636	-0.237972	0.232123	-1.0252	0.30527	0.909686
Externalizing (mother)	Sutterella (relative)	0.159213	0.129671	1.22782	0.219515	0.739893	0.0882381	0.135	0.653617	0.513359	0.995622	0.0697117	0.135504	0.514462	0.606929	0.996569	0.068421	0.136384	0.501677	0.615895	0.99894
Externalizing (mother)	Enterobacteriaceae unidentified bacterium (relative)	-0.617869	0.509267	-1.21325	0.225034	0.742408	-0.80883	0.514405	-1.57236	0.115867	0.583073	-0.708252	0.518885	-1.36495	0.172268	0.729907	-0.741882	0.522383	-1.42019	0.155553	0.75495
Externalizing (mother)	Tenericutes unidentified bacterium (relative)	0.0358481	0.554907	0.0646019	0.948491	0.994434	0.0385178	0.540535	0.0712587	0.943192	0.995622	0.289655	0.556669	0.520336	0.602829	0.996569	0.197956	0.566987	0.349136	0.726987	0.99894
Externalizing (mother)	Mollicutes RF39 unidentified bacterium (relative)	0.0976513	0.208391	0.468596	0.639359	0.994434	0.0321264	0.2115	0.151898	0.879268	0.995622	0.0801315	0.209715	0.382098	0.702389	0.996569	0.0653192	0.211172	0.309318	0.75708	0.99894
Externalizing (mother)	Mollicutes RF39 uncultured bacterium (relative)	-0.0503364	0.0755444	-0.666315	0.50521	0.977784	-0.0548019	0.0735703	-0.744892	0.456337	0.995622	-0.0303463	0.0737594	-0.411422	0.680763	0.996569	-0.0349101	0.0743823	-0.469333	0.638831	0.99894
Externalizing (mother)	Akkermansia (relative)	-0.024358	0.0165646	-1.47049	0.14143	0.605651	-0.0217213	0.0168573	-1.28854	0.197559	0.754317	-0.0159043	0.0168021	-0.946563	0.343861	0.906997	-0.0192665	0.0172382	-1.11766	0.263711	0.890789
Externalizing (mother)	Methanobrevibacter (absolute)	0.0142239	0.0116531	1.22061	0.222232	0.741257	0.0224919	0.0119687	1.87923	0.0602132	0.453468	0.0217357	0.0119692	1.81596	0.069376	0.473492	0.0204448	0.0120918	1.6908	0.0908758	0.608313
Externalizing (mother)	Bifidobacterium (absolute)	-0.0186724	0.0804647	-0.232058	0.816493	0.994434	0.0385167	0.0822317	0.468392	0.639504	0.995622	0.0412224	0.0824421	0.500016	0.617064	0.996569	0.0384133	0.0845314	0.454427	0.649522	0.99894
Externalizing (mother)	Adlercreutzia (absolute)	0.0297433	0.0164766	1.80519	0.0710453	0.434465	0.0213168	0.0169844	1.25508	0.209449	0.762396	0.0295494	0.0172711	1.71092	0.0870964	0.540393	0.0286198	0.0178289	1.60525	0.108439	0.643564
Externalizing (mother)	Senegalimassilia (absolute)	0.0172839	0.0128156	1.34866	0.177447	0.675166	0.0122815	0.0130907	0.938181	0.348151	0.925015	0.00753118	0.0132008	0.570509	0.568332	0.996569	0.00787667	0.0133551	0.589787	0.555333	0.99894
Externalizing (mother)	Eggerthellaceae uncultured bacterium (absolute)	0.0108618	0.0133712	0.812326	0.416605	0.947776	0.0114627	0.0138844	0.825586	0.409039	0.978231	0.0141498	0.0139177	1.01668	0.309306	0.879588	0.0154602	0.0140483	1.1005	0.271114	0.897921
Externalizing (mother)	Bacteroides (absolute)	0.0797878	0.0783826	1.01793	0.308713	0.868852	0.0537163	0.0791235	0.678892	0.497207	0.995622	0.071777	0.0792479	0.905728	0.36508	0.946953	0.0703105	0.0794739	0.8847	0.376319	0.968472
Externalizing (mother)	Barnesiella (absolute)	-0.0209861	0.0115532	-1.81647	0.0692979	0.432132	-0.0221157	0.0117169	-1.88751	0.0590914	0.448994	-0.0147943	0.0123162	-1.20121	0.229671	0.826056	-0.0159283	0.0126588	-1.25829	0.208288	0.836217
Externalizing (mother)	Odoribacter (absolute)	-0.0738851	0.0154516	-4.78172	1.73798e-06	0.000632626	-0.0738374	0.0156131	-4.7292	2.25409e-06	0.00123073	-0.0711462	0.0156645	-4.54187	5.57563e-06	0.00213257	-0.0697403	0.0159177	-4.3813	1.17972e-05	0.00270073
Externalizing (mother)	Muribaculaceae uncultured bacterium (absolute)	0.010232	0.0106763	0.958386	0.337868	0.898158	0.0131521	0.0108703	1.20991	0.226315	0.787476	0.014523	0.0108756	1.33537	0.181754	0.748152	0.0138182	0.0109501	1.26192	0.206977	0.834018
Externalizing (mother)	Paraprevotella (absolute)	0.0222425	0.0117064	1.90002	0.05743	0.420561	0.0219092	0.0118561	1.84793	0.064613	0.467826	0.0188178	0.0119601	1.57338	0.11563	0.609992	0.0175861	0.0120266	1.46227	0.143666	0.729211
Externalizing (mother)	Prevotella 9 (absolute)	0.0279718	0.00950331	2.94338	0.00324652	0.104271	0.0324061	0.0098295	3.29682	0.000977878	0.0464279	0.0288046	0.0100333	2.87092	0.00409283	0.109009	0.0283336	0.0102981	2.75133	0.00593532	0.162034
Externalizing (mother)	Alistipes (absolute)	-0.00988948	0.014369	-0.688251	0.491295	0.973493	-0.0124958	0.0148114	-0.843667	0.398856	0.968814	-0.0113078	0.0148262	-0.762691	0.445647	0.996569	-0.0133521	0.0149788	-0.8914	0.372715	0.968472
Externalizing (mother)	Parabacteroides (absolute)	0.0440615	0.0209229	2.1059	0.0352126	0.340285	0.0357508	0.02145	1.6667	0.0955738	0.543576	0.0343366	0.0216373	1.58692	0.112531	0.605338	0.0357656	0.0216744	1.65014	0.0989153	0.620779
Externalizing (mother)	Gastranaerophilales uncultured bacterium (absolute)	-0.0212351	0.0179016	-1.18621	0.235539	0.762124	-0.0117353	0.0181527	-0.646474	0.517973	0.995622	-0.00875917	0.0182273	-0.480552	0.630835	0.996569	-0.00903702	0.0182515	-0.49514	0.620502	0.99894
Externalizing (mother)	Streptococcus (absolute)	-0.0216271	0.0115541	-1.87182	0.0612319	0.420561	-0.0185326	0.0117302	-1.57991	0.114128	0.578891	-0.018101	0.0117188	-1.54462	0.122439	0.630029	-0.0197415	0.0119477	-1.65233	0.0984681	0.620779
Externalizing (mother)	Christensenellaceae R-7 group (absolute)	0.00161978	0.0154688	0.104713	0.916603	0.994434	0.00684525	0.0156695	0.436851	0.662219	0.995622	0.0173741	0.0162978	1.06604	0.286404	0.865434	0.0119617	0.0171035	0.699373	0.484319	0.99894
Externalizing (mother)	Clostridium sensu stricto 1 (absolute)	0.0165195	0.015087	1.09495	0.273538	0.831263	0.0159886	0.0154358	1.03582	0.300287	0.883092	0.0167987	0.0154357	1.0883	0.276461	0.865434	0.0182879	0.0154807	1.18133	0.23747	0.869086
Externalizing (mother)	Clostridiales vadinBB60 group unidentified bacterium (absolute)	-0.008939	0.0182619	-0.489488	0.624496	0.994434	-0.00626404	0.0184129	-0.340199	0.733706	0.995622	-0.00740351	0.0184321	-0.401665	0.687931	0.996569	-0.00829365	0.0188975	-0.438875	0.660752	0.99894
Externalizing (mother)	Clostridiales vadinBB60 group uncultured bacterium (absolute)	-0.0267414	0.0222866	-1.19989	0.230183	0.754834	-0.0193219	0.0228516	-0.84554	0.397809	0.968814	-0.00662468	0.0236524	-0.280085	0.779413	0.996569	-0.00455897	0.0239889	-0.190045	0.849274	0.99894
Externalizing (mother)	Family XIII AD3011 group (absolute)	-0.0195797	0.0127554	-1.53501	0.12478	0.577374	-0.016072	0.0132706	-1.21109	0.22586	0.787476	-0.0152178	0.0132248	-1.1507	0.249856	0.853089	-0.0161437	0.0132394	-1.21937	0.222705	0.866917
Externalizing (mother)	Lachnospiraceae unidentified bacterium (absolute)	0.195789	0.0836914	2.33941	0.0193141	0.245244	0.194707	0.086204	2.25868	0.0239034	0.280204	0.181733	0.0862101	2.10803	0.0350283	0.356514	0.176588	0.0878113	2.011	0.0443258	0.43607
Externalizing (mother)	[Eubacterium] eligens group (absolute)	-0.012042	0.0115357	-1.04389	0.296535	0.850013	-0.0181146	0.0118847	-1.52419	0.127462	0.625883	-0.0162486	0.0119179	-1.36338	0.172763	0.729907	-0.0172087	0.0119994	-1.43413	0.151535	0.745388
Externalizing (mother)	[Eubacterium] hallii group (absolute)	0.211626	0.091104	2.32291	0.0201842	0.250102	0.257116	0.0960526	2.67682	0.00743244	0.1503	0.245619	0.0964715	2.54602	0.0108958	0.186916	0.234826	0.0968826	2.42382	0.0153582	0.246634
Externalizing (mother)	[Eubacterium] ruminantium group (absolute)	-0.00338836	0.0120942	-0.280165	0.779351	0.994434	-0.0090745	0.0127324	-0.712707	0.476027	0.995622	-0.0066169	0.0127778	-0.517843	0.604568	0.996569	-0.00795337	0.0127867	-0.622003	0.53394	0.99894
Externalizing (mother)	[Eubacterium] ventriosum group (absolute)	0.0221393	0.0131645	1.68174	0.0926194	0.498851	0.0113557	0.0138708	0.818676	0.412971	0.978231	0.0113048	0.0139194	0.812162	0.416699	0.975833	0.0131346	0.0141166	0.930433	0.352147	0.943429
Externalizing (mother)	[Eubacterium] xylanophilum group (absolute)	-0.00272972	0.0114999	-0.237369	0.81237	0.994434	-0.000720483	0.0115875	-0.0621775	0.950421	0.995622	0.001118	0.0116134	0.0962682	0.923308	0.996569	0.00068952	0.0117238	0.0588135	0.953101	0.99894
Externalizing (mother)	[Ruminococcus] gauvreauii group (absolute)	0.0728615	0.0229136	3.17983	0.00147361	0.0689549	0.072044	0.0231249	3.11543	0.00183679	0.0691647	0.0647143	0.0235107	2.75255	0.00591339	0.126616	0.0658288	0.0236842	2.77944	0.00544527	0.162034
Externalizing (mother)	[Ruminococcus] torques group (absolute)	0.138052	0.07227	1.91023	0.0561042	0.41425	0.117893	0.0744368	1.5838	0.113239	0.578891	0.097811	0.074621	1.31077	0.189935	0.765348	0.0936628	0.0738302	1.26862	0.204575	0.834018
Externalizing (mother)	Anaerostipes (absolute)	0.140647	0.0964167	1.45874	0.144638	0.614569	0.180288	0.0986575	1.82742	0.0676372	0.472923	0.179534	0.098772	1.81766	0.0691154	0.473492	0.176647	0.100592	1.75607	0.0790765	0.571864
Externalizing (mother)	Blautia (absolute)	0.156944	0.111387	1.40899	0.158837	0.637684	0.216315	0.116775	1.85242	0.0639655	0.467826	0.220489	0.116881	1.88645	0.059235	0.446101	0.216669	0.121235	1.78718	0.0739086	0.556609
Externalizing (mother)	Butyrivibrio (absolute)	0.019377	0.0148294	1.30666	0.191328	0.70347	0.0153457	0.0150566	1.0192	0.308106	0.887737	0.0133939	0.0151206	0.885804	0.375723	0.957861	0.0124333	0.0152893	0.813203	0.416102	0.980402
Externalizing (mother)	CAG-56 (absolute)	0.00231316	0.0114271	0.202428	0.839582	0.994434	0.00219315	0.0118259	0.185453	0.852874	0.995622	-0.000527851	0.0119085	-0.0443257	0.964645	0.996569	0.000360844	0.0119497	0.0301968	0.97591	0.99894
Externalizing (mother)	Coprococcus 1 (absolute)	0.0735284	0.0324531	2.26568	0.0234707	0.268595	0.0772446	0.0333767	2.31433	0.0206497	0.265459	0.077927	0.0336475	2.31598	0.0205592	0.277168	0.0736009	0.0336714	2.18586	0.0288259	0.366022
Externalizing (mother)	Coprococcus 2 (absolute)	0.017866	0.0119888	1.49022	0.136166	0.599388	0.0210056	0.0121682	1.72627	0.0842986	0.503028	0.0232492	0.0122064	1.90468	0.0568217	0.435617	0.0208914	0.0123327	1.69398	0.0902686	0.608313
Externalizing (mother)	Coprococcus 3 (absolute)	0.0382437	0.0301344	1.2691	0.204404	0.724564	0.0434808	0.031187	1.3942	0.163257	0.698948	0.0320148	0.0317754	1.00753	0.313678	0.882826	0.0257564	0.0321068	0.802208	0.422433	0.987787
Externalizing (mother)	Dorea (absolute)	0.299023	0.104607	2.85854	0.00425595	0.116188	0.350966	0.111761	3.14033	0.00168755	0.0666442	0.334698	0.111658	2.99753	0.00272178	0.0963904	0.323997	0.112153	2.88889	0.00386607	0.140674
Externalizing (mother)	Fusicatenibacter (absolute)	0.203681	0.074258	2.74289	0.0060901	0.12344	0.210014	0.0752492	2.79092	0.00525589	0.117284	0.205906	0.0774333	2.65914	0.007834	0.157379	0.213339	0.0790074	2.70024	0.00692894	0.180152
Externalizing (mother)	Lachnoclostridium (absolute)	0.0181217	0.0114502	1.58266	0.1135	0.555956	0.0118561	0.0115926	1.02273	0.306434	0.887737	0.00872027	0.0116908	0.745908	0.455723	0.996569	0.0110816	0.0117609	0.942238	0.346071	0.94204
Externalizing (mother)	Lachnospira (absolute)	-0.0185327	0.011742	-1.57833	0.114491	0.555956	-0.0200456	0.0119319	-1.68	0.0929574	0.537087	-0.0242497	0.0120225	-2.01702	0.0436929	0.392589	-0.0220465	0.0121814	-1.80984	0.0703202	0.54394
Externalizing (mother)	Lachnospiraceae FCS020 group (absolute)	0.0749987	0.0212946	3.52196	0.000428363	0.0425247	0.0803123	0.0216504	3.70951	0.000207659	0.0262456	0.0768137	0.0216506	3.54788	0.000388347	0.0410732	0.0773204	0.0216891	3.56494	0.000363943	0.0496782
Externalizing (mother)	Lachnospiraceae ND3007 group (absolute)	0.0519707	0.0224336	2.31665	0.020523	0.250102	0.0566725	0.0226057	2.507	0.012176	0.20103	0.0510669	0.0228692	2.233	0.0255491	0.309996	0.0510307	0.0228286	2.23539	0.025392	0.350988
Externalizing (mother)	Lachnospiraceae NK4A136 group (absolute)	0.0180664	0.0170747	1.05808	0.29002	0.850013	0.0151601	0.0170673	0.888253	0.374405	0.953031	0.0125329	0.0171018	0.73284	0.463656	0.996569	0.0117548	0.0172042	0.683254	0.494446	0.99894
Externalizing (mother)	Lachnospiraceae UCG-001 (absolute)	0.00866094	0.0118913	0.728344	0.466403	0.961831	0.00555756	0.0121409	0.457755	0.647129	0.995622	-0.00163447	0.0125117	-0.130635	0.896064	0.996569	0.00116762	0.0126683	0.0921691	0.926564	0.99894
Externalizing (mother)	Lachnospiraceae UCG-004 (absolute)	-0.0149788	0.013425	-1.11574	0.264532	0.816015	-0.0180613	0.0136384	-1.3243	0.185403	0.747084	-0.0204837	0.0136799	-1.49736	0.1343	0.660466	-0.0217342	0.0137506	-1.5806	0.113969	0.656862
Externalizing (mother)	Marvinbryantia (absolute)	-0.0121673	0.013043	-0.93286	0.350892	0.910081	-0.004335	0.0135224	-0.32058	0.748529	0.995622	0.00341215	0.0139006	0.245467	0.806095	0.996569	0.00257889	0.0139243	0.185208	0.853066	0.99894
Externalizing (mother)	Roseburia (absolute)	0.0268271	0.0204423	1.31234	0.189407	0.698757	0.0128553	0.0210206	0.611554	0.540833	0.995622	0.00676228	0.0209564	0.322684	0.746935	0.996569	0.00831137	0.0213453	0.389378	0.696997	0.99894
Externalizing (mother)	Tyzzerella 3 (absolute)	-0.0393919	0.0180146	-2.18666	0.0287671	0.293586	-0.0366858	0.018303	-2.00436	0.0450317	0.409788	-0.0366699	0.0183441	-1.99901	0.0456077	0.397877	-0.034025	0.0184314	-1.84603	0.0648872	0.525171
Externalizing (mother)	Lachnospiraceae uncultured bacterium (absolute)	-0.00435929	0.0116037	-0.375682	0.707153	0.994434	0.000124592	0.0120512	0.0103386	0.991751	0.996313	0.00338225	0.0121517	0.278335	0.780755	0.996569	0.0022691	0.0121948	0.186071	0.852389	0.99894
Externalizing (mother)	Intestinibacter (absolute)	-0.0161177	0.0138885	-1.16051	0.245841	0.778142	-0.0200913	0.0140691	-1.42804	0.153279	0.677654	-0.0200271	0.014069	-1.42349	0.154595	0.694722	-0.0200788	0.0142106	-1.41295	0.157671	0.756013
Externalizing (mother)	Romboutsia (absolute)	0.0696322	0.0268854	2.58997	0.00959854	0.170786	0.0757089	0.027131	2.79049	0.00526276	0.117284	0.0766881	0.0270394	2.83616	0.00456591	0.114293	0.0774022	0.0268957	2.87786	0.00400377	0.140674
Externalizing (mother)	Terrisporobacter (absolute)	0.0150374	0.011906	1.26301	0.206585	0.725371	0.0102249	0.0122486	0.834782	0.403841	0.975651	0.0088812	0.0122637	0.724188	0.46895	0.996569	0.0101231	0.012379	0.817767	0.41349	0.980402
Externalizing (mother)	[Eubacterium] coprostanoligenes group (absolute)	0.0193036	0.0198296	0.973474	0.330318	0.888441	0.0265653	0.020207	1.31466	0.188626	0.74771	0.0316201	0.0204161	1.54878	0.121434	0.628465	0.0305827	0.0205246	1.49005	0.136211	0.723339
Externalizing (mother)	Butyricicoccus (absolute)	0.0255731	0.0161564	1.58285	0.113456	0.555956	0.0204385	0.0163396	1.25086	0.210987	0.763891	0.0173501	0.0163553	1.06082	0.28877	0.865434	0.0166349	0.0163771	1.01574	0.309753	0.914191
Externalizing (mother)	Faecalibacterium (absolute)	0.281666	0.0909349	3.09744	0.00195197	0.0819826	0.30913	0.0935356	3.30495	0.000949948	0.0464279	0.297532	0.0935927	3.17901	0.00147781	0.0806884	0.294572	0.0944355	3.11929	0.00181285	0.116449
Externalizing (mother)	Ruminiclostridium 5 (absolute)	0.000258319	0.0120837	0.0213774	0.982945	0.994434	0.0111443	0.0127206	0.876086	0.380983	0.960817	0.0136532	0.0127788	1.06842	0.285329	0.865434	0.0121931	0.0129624	0.940653	0.346883	0.94204
Externalizing (mother)	Ruminiclostridium 6 (absolute)	0.0211915	0.0116761	1.81496	0.0695307	0.432132	0.0119258	0.0120114	0.992866	0.320775	0.907479	0.0133196	0.012048	1.10554	0.268926	0.863727	0.0109725	0.0122651	0.894607	0.370997	0.968472
Externalizing (mother)	Ruminiclostridium 9 (absolute)	-0.0238732	0.012957	-1.84249	0.0654033	0.427686	-0.0199401	0.0131207	-1.51974	0.128577	0.625973	-0.0158128	0.0132093	-1.1971	0.231269	0.828019	-0.0176958	0.0132663	-1.33389	0.18224	0.823118
Externalizing (mother)	Ruminococcaceae NK4A214 group (absolute)	0.0141798	0.0155257	0.913313	0.361078	0.910081	0.0181902	0.0157263	1.15667	0.247407	0.818693	0.0232305	0.0158437	1.46623	0.142585	0.671506	0.0201555	0.0159568	1.26313	0.206542	0.834018
Externalizing (mother)	Ruminococcaceae UCG-002 (absolute)	0.0813462	0.0314659	2.58522	0.00973162	0.170786	0.0874085	0.0321681	2.71724	0.00658283	0.138239	0.0919752	0.0325657	2.8243	0.00473846	0.114293	0.0896126	0.0324188	2.76422	0.00570599	0.162034
Externalizing (mother)	Ruminococcaceae UCG-003 (absolute)	0.00831783	0.0115242	0.721769	0.470437	0.961831	0.00398641	0.0116446	0.342341	0.732094	0.995622	0.00582748	0.0117096	0.497666	0.618719	0.996569	0.00302177	0.0118227	0.25559	0.798267	0.99894
Externalizing (mother)	Ruminococcaceae UCG-004 (absolute)	-0.00210216	0.0117292	-0.179224	0.857762	0.994434	-0.00785383	0.0119906	-0.654998	0.512469	0.995622	-0.00391864	0.0120953	-0.32398	0.745953	0.996569	-0.00466553	0.0121116	-0.385212	0.70008	0.99894
Externalizing (mother)	Ruminococcaceae UCG-005 (absolute)	-0.0162192	0.0120129	-1.35015	0.176969	0.675166	-0.0108549	0.0121916	-0.890361	0.373272	0.953031	-0.00456539	0.0125351	-0.364209	0.715702	0.996569	-0.00612703	0.0126789	-0.483247	0.62892	0.99894
Externalizing (mother)	Ruminococcaceae UCG-010 (absolute)	-0.0219704	0.0130843	-1.67914	0.0931241	0.498851	-0.0157662	0.013191	-1.19522	0.232001	0.797375	-0.0106778	0.0134053	-0.796541	0.425718	0.981911	-0.0125844	0.0135714	-0.927278	0.353782	0.944573
Externalizing (mother)	Ruminococcaceae UCG-013 (absolute)	-0.00335659	0.0139921	-0.239891	0.810414	0.994434	-0.00580696	0.0140476	-0.413377	0.679331	0.995622	-0.00879784	0.0140921	-0.624309	0.532425	0.996569	-0.00988239	0.0140726	-0.702242	0.482529	0.99894
Externalizing (mother)	Ruminococcaceae UCG-014 (absolute)	-0.0167816	0.010929	-1.53551	0.124658	0.577374	-0.0104943	0.0110743	-0.947627	0.343319	0.921142	-0.00430169	0.0114413	-0.375978	0.706933	0.996569	-0.0054533	0.011496	-0.474367	0.635238	0.99894
Externalizing (mother)	Ruminococcus 1 (absolute)	0.124125	0.0447144	2.77594	0.00550425	0.123043	0.126026	0.0439489	2.86755	0.00413666	0.115827	0.122931	0.0433854	2.83346	0.00460476	0.114293	0.120387	0.0435315	2.76551	0.00568331	0.162034
Externalizing (mother)	Ruminococcus 2 (absolute)	0.033272	0.016006	2.07873	0.0376426	0.351904	0.0279792	0.0160175	1.74679	0.0806739	0.492156	0.0347528	0.0162832	2.13427	0.0328205	0.341333	0.0330237	0.016378	2.01634	0.0437642	0.43446
Externalizing (mother)	Subdoligranulum (absolute)	0.188376	0.10001	1.88358	0.0596216	0.420561	0.210603	0.102841	2.04785	0.0405745	0.38196	0.230127	0.104151	2.20955	0.0271367	0.311929	0.217933	0.105612	2.06352	0.0390634	0.418208
Externalizing (mother)	Ruminococcaceae uncultured bacterium (absolute)	0.00251866	0.0112613	0.223656	0.823025	0.994434	0.00522422	0.0114781	0.455148	0.649003	0.995622	0.00688816	0.011485	0.599755	0.54867	0.996569	0.00646184	0.0114631	0.563709	0.572952	0.99894
Externalizing (mother)	Erysipelatoclostridium (absolute)	-0.0255817	0.019692	-1.29909	0.193912	0.710577	-0.0316915	0.0198708	-1.59488	0.11074	0.575846	-0.0269923	0.0199343	-1.35407	0.175715	0.733049	-0.0258232	0.0200313	-1.28915	0.197347	0.832057
Externalizing (mother)	Erysipelotrichaceae UCG-003 (absolute)	0.01815	0.0204502	0.88752	0.374799	0.911538	0.009662	0.0207166	0.46639	0.640936	0.995622	0.00232825	0.0209998	0.11087	0.911719	0.996569	-0.00176469	0.0214025	-0.0824527	0.934287	0.99894
Externalizing (mother)	Holdemanella (absolute)	0.0110344	0.0123525	0.893294	0.3717	0.910081	0.00312166	0.0127376	0.245074	0.806399	0.995622	0.00153589	0.0126986	0.120949	0.903731	0.996569	0.000235305	0.0129946	0.0181079	0.985553	0.99894
Externalizing (mother)	Turicibacter (absolute)	-0.00510886	0.0125286	-0.407777	0.683437	0.994434	-0.00226777	0.0127362	-0.178057	0.858679	0.995622	-0.000689827	0.0127439	-0.0541301	0.956831	0.996569	-0.000915284	0.012889	-0.0710129	0.943388	0.99894
Externalizing (mother)	Phascolarctobacterium (absolute)	0.018359	0.0109594	1.67518	0.0938997	0.499432	0.0182334	0.0110284	1.65332	0.0982658	0.543655	0.0188171	0.0110444	1.70376	0.0884251	0.542473	0.0159118	0.0112663	1.41234	0.157849	0.756013
Externalizing (mother)	Dialister (absolute)	-0.0209598	0.0107875	-1.94297	0.0520197	0.397241	-0.0113825	0.0110862	-1.02673	0.304548	0.887737	-0.0129369	0.0110796	-1.16763	0.242955	0.839577	-0.0127197	0.0111224	-1.14362	0.252782	0.884737
Externalizing (mother)	Bilophila (absolute)	-0.00299204	0.0125052	-0.239263	0.810901	0.994434	-0.000564148	0.0127765	-0.0441552	0.964781	0.995622	0.00180951	0.0128329	0.141006	0.887865	0.996569	0.00234718	0.0130068	0.180458	0.856793	0.99894
Externalizing (mother)	Desulfovibrio (absolute)	-0.0248759	0.0153071	-1.62513	0.104135	0.530201	-0.0192195	0.0155121	-1.239	0.215345	0.773542	-0.0137692	0.0157142	-0.876226	0.380907	0.95803	-0.0141965	0.0159215	-0.891656	0.372577	0.968472
Externalizing (mother)	Parasutterella (absolute)	-0.0330863	0.0155212	-2.13168	0.0330335	0.324153	-0.0281123	0.015751	-1.7848	0.0742941	0.481415	-0.0264063	0.0157663	-1.67486	0.093962	0.55463	-0.0244651	0.0159149	-1.53724	0.124234	0.692428
Externalizing (mother)	Sutterella (absolute)	0.0255682	0.0125651	2.03486	0.0418645	0.374722	0.0166778	0.0128056	1.30238	0.192786	0.751866	0.0149813	0.012856	1.16532	0.24389	0.840152	0.0135209	0.0129514	1.04397	0.296498	0.90889
Externalizing (mother)	Enterobacteriaceae unidentified bacterium (absolute)	-0.0105913	0.0162037	-0.653637	0.513346	0.980217	-0.0149783	0.0163005	-0.918884	0.358156	0.937073	-0.0127224	0.0163233	-0.7794	0.435744	0.991317	-0.0141622	0.016372	-0.865029	0.387023	0.968472
Externalizing (mother)	Tenericutes unidentified bacterium (absolute)	0.00587339	0.0179349	0.327484	0.743302	0.994434	0.0127254	0.0184452	0.689904	0.490254	0.995622	0.017656	0.0185519	0.951708	0.341245	0.906621	0.0159895	0.0192732	0.829623	0.406752	0.976523
Externalizing (mother)	Mollicutes RF39 unidentified bacterium (absolute)	0.024615	0.0130113	1.89182	0.0585149	0.420561	0.0222145	0.0130827	1.698	0.0895068	0.527604	0.0258024	0.013139	1.96381	0.0495525	0.397877	0.0253486	0.0131474	1.92803	0.0538508	0.490888
Externalizing (mother)	Mollicutes RF39 uncultured bacterium (absolute)	0.00356579	0.0108163	0.329667	0.741652	0.994434	0.00431977	0.0108855	0.396836	0.691489	0.995622	0.00835474	0.0110137	0.758578	0.448105	0.996569	0.00673303	0.0111776	0.602367	0.54693	0.99894
Externalizing (mother)	Akkermansia (absolute)	0.00197822	0.0106236	0.186211	0.85228	0.994434	0.00506802	0.0107073	0.473324	0.635982	0.995622	0.0103728	0.0109088	0.950868	0.341671	0.906621	0.00806132	0.0110454	0.729835	0.465491	0.99894
Externalizing (mother)	Total absolute abundances	0.269223	0.12972	2.07542	0.0379476	0.351904	0.305954	0.132069	2.31662	0.0205243	0.265459	0.304647	0.131522	2.31632	0.0205408	0.277168	0.292221	0.134838	2.1672	0.0302195	0.370789
Externalizing (mother)	Lactate	0.0110063	0.0109852	1.00192	0.316382	0.876876	0.0141595	0.0111593	1.26885	0.204496	0.760696	0.00998034	0.0113723	0.877604	0.380159	0.95803	0.0108089	0.0114497	0.944029	0.345155	0.94204
Externalizing (mother)	Acetate	-0.00558198	0.0033564	-1.66309	0.0962949	0.505548	-0.0069808	0.00343906	-2.02986	0.0423707	0.388814	-0.0074461	0.00346607	-2.14828	0.0316915	0.335992	-0.00746546	0.00348427	-2.14262	0.0321439	0.371297
Externalizing (mother)	Propionate	-0.00176719	0.00784461	-0.225275	0.821765	0.994434	-0.0017535	0.00830962	-0.211021	0.832871	0.995622	-0.00350428	0.00842812	-0.415784	0.677568	0.996569	-0.00475904	0.00848277	-0.561023	0.574782	0.99894
Externalizing (mother)	Isobutyrate	-0.0170743	0.0109011	-1.5663	0.117279	0.561704	-0.0274123	0.0114221	-2.39993	0.016398	0.232553	-0.030084	0.0115871	-2.59634	0.0094224	0.171488	-0.0303486	0.0117247	-2.58844	0.0096412	0.194163
Externalizing (mother)	Butyrate	0.00503821	0.0069403	0.725935	0.467878	0.961831	0.00803144	0.00701655	1.14464	0.252357	0.82261	0.00912444	0.00704505	1.29516	0.195266	0.775385	0.00840841	0.00710881	1.18281	0.236882	0.869086
Externalizing (mother)	Isovalerate	-0.0693631	0.0331396	-2.09306	0.0363441	0.345111	-0.0813198	0.0337703	-2.40803	0.0160391	0.232553	-0.0737729	0.0336641	-2.19144	0.0284201	0.316681	-0.0815279	0.0340618	-2.39353	0.0166871	0.264092
Externalizing (mother)	Valerate	-0.0698316	0.0496902	-1.40534	0.159921	0.639682	-0.0916252	0.0516441	-1.77417	0.0760358	0.481415	-0.084565	0.0517677	-1.63355	0.102354	0.57318	-0.101009	0.0524139	-1.92713	0.0539629	0.490888
Externalizing (mother)	Total SCFAs	-0.00212946	0.00196325	-1.08466	0.278072	0.834216	-0.0026762	0.00204488	-1.30873	0.190626	0.751131	-0.00305974	0.00206887	-1.47894	0.139157	0.666563	-0.00319648	0.00207552	-1.54008	0.123541	0.692428
Externalizing (mother)	Total BCFAs	-0.0198	0.00994276	-1.9914	0.0464369	0.383766	-0.0293655	0.0103398	-2.84004	0.00451077	0.117284	-0.0307639	0.0103933	-2.95997	0.00307664	0.0963904	-0.0315946	0.0105264	-3.00145	0.00268694	0.140674
Externalizing (mother)	Ratio of total BCFAs to total SCFAs	-0.314732	0.171756	-1.83244	0.0668858	0.429643	-0.434096	0.176491	-2.45959	0.0139096	0.21699	-0.443648	0.176035	-2.52023	0.0117279	0.196885	-0.459867	0.178285	-2.5794	0.00989728	0.194163
Prosocial (mother)	Chao1	2.76943e-05	0.00171424	0.0161554	0.98711	0.994434	-0.000394233	0.001771	-0.222605	0.823843	0.995622	-0.000368595	0.00180303	-0.204431	0.838017	0.996569	-0.000272045	0.00181563	-0.149835	0.880895	0.99894
Prosocial (mother)	Shannon diversity	-0.011753	0.0800906	-0.146746	0.883332	0.994434	-0.0261474	0.0805392	-0.324654	0.745443	0.995622	-0.0252792	0.0821922	-0.307562	0.758416	0.996569	-0.0220258	0.0824894	-0.267014	0.789459	0.99894
Prosocial (mother)	Phylogenetic diversity	-0.0031793	0.015425	-0.206113	0.836703	0.994434	-0.00363673	0.0155289	-0.234191	0.814836	0.995622	-0.00342801	0.0157618	-0.217489	0.827827	0.996569	-0.00247033	0.015922	-0.155152	0.876701	0.99894
Prosocial (mother)	Methanobrevibacter (relative)	0.0009178	0.0278466	0.0329591	0.973707	0.994434	-0.0088764	0.0284359	-0.312155	0.754923	0.995622	-0.00863401	0.0285725	-0.302179	0.762515	0.996569	-0.00772837	0.0287133	-0.269157	0.787809	0.99894
Prosocial (mother)	Bifidobacterium (relative)	0.00118213	0.00329249	0.359037	0.719568	0.994434	0.000637707	0.00346531	0.184026	0.853993	0.995622	0.000628461	0.00346683	0.181278	0.856149	0.996569	0.000158296	0.00358144	0.0441988	0.964746	0.99894
Prosocial (mother)	Adlercreutzia (relative)	-0.270858	0.485378	-0.558036	0.57682	0.994434	-0.222404	0.490873	-0.453078	0.650493	0.995622	-0.218837	0.493722	-0.443239	0.657593	0.996569	-0.191284	0.509124	-0.375713	0.70713	0.99894
Prosocial (mother)	Senegalimassilia (relative)	-0.113254	0.228655	-0.495305	0.620385	0.994434	-0.0614748	0.232911	-0.263941	0.791825	0.995622	-0.0702327	0.23797	-0.295133	0.767892	0.996569	-0.0793965	0.239614	-0.331352	0.740379	0.99894
Prosocial (mother)	Eggerthellaceae uncultured bacterium (relative)	-0.0419433	0.190026	-0.220724	0.825308	0.994434	-0.0541594	0.194741	-0.27811	0.780928	0.995622	-0.054746	0.194725	-0.281145	0.778599	0.996569	-0.0420782	0.19653	-0.214106	0.830465	0.99894
Prosocial (mother)	Bacteroides (relative)	0.00299506	0.00420149	0.712858	0.475934	0.963076	0.00327523	0.00433904	0.754829	0.450352	0.995622	0.00332696	0.00434594	0.765532	0.443955	0.996569	0.003414	0.00437614	0.780141	0.435308	0.99256
Prosocial (mother)	Barnesiella (relative)	0.027383	0.0346589	0.790073	0.429485	0.951314	0.025835	0.0350491	0.737109	0.461056	0.995622	0.0266297	0.0352207	0.75608	0.449601	0.996569	0.0312408	0.0359566	0.868847	0.384931	0.968472
Prosocial (mother)	Odoribacter (relative)	0.22566	0.277715	0.812561	0.41647	0.947776	0.290645	0.281327	1.03312	0.301546	0.883092	0.297084	0.282652	1.05106	0.29323	0.865434	0.307608	0.285285	1.07825	0.280923	0.897921
Prosocial (mother)	Muribaculaceae uncultured bacterium (relative)	-0.0076164	0.0157196	-0.484517	0.628019	0.994434	-0.00796421	0.0161349	-0.493603	0.621586	0.995622	-0.00786157	0.016314	-0.481891	0.629883	0.996569	-0.00727099	0.0164693	-0.441488	0.658859	0.99894
Prosocial (mother)	Paraprevotella (relative)	-0.00550514	0.0372706	-0.147707	0.882574	0.994434	-0.00674221	0.0380686	-0.177107	0.859424	0.995622	-0.00666507	0.0381	-0.174936	0.86113	0.996569	-0.00447797	0.0384386	-0.116497	0.907259	0.99894
Prosocial (mother)	Prevotella 9 (relative)	-0.000353184	0.0020663	-0.170926	0.864282	0.994434	-4.30454e-05	0.0021009	-0.020489	0.983653	0.995622	-9.67924e-05	0.00214552	-0.0451137	0.964017	0.996569	3.80694e-05	0.00216722	0.017566	0.985985	0.99894
Prosocial (mother)	Alistipes (relative)	0.0203162	0.0276311	0.735266	0.462177	0.961831	0.00998242	0.0282693	0.353119	0.723999	0.995622	0.0105586	0.0284822	0.370708	0.710855	0.996569	0.0123739	0.0287019	0.431118	0.666382	0.99894
Prosocial (mother)	Parabacteroides (relative)	0.0485088	0.0459118	1.05656	0.29071	0.850013	0.0478681	0.0463426	1.03292	0.301642	0.883092	0.048859	0.0465103	1.0505	0.293489	0.865434	0.0480104	0.0465536	1.03129	0.302404	0.90889
Prosocial (mother)	Gastranaerophilales uncultured bacterium (relative)	0.0204977	0.0429194	0.477586	0.632945	0.994434	0.0142571	0.0437279	0.32604	0.744394	0.995622	0.014383	0.0437284	0.328918	0.742218	0.996569	0.0167876	0.0447261	0.375343	0.707406	0.99894
Prosocial (mother)	Streptococcus (relative)	0.00962148	0.0283287	0.339637	0.73413	0.994434	0.00862136	0.0284139	0.30342	0.76157	0.995622	0.00829105	0.0288642	0.287243	0.773926	0.996569	0.00812937	0.029126	0.279111	0.78016	0.99894
Prosocial (mother)	Christensenellaceae R-7 group (relative)	-0.00237818	0.0206538	-0.115144	0.908331	0.994434	-0.00710093	0.020926	-0.339335	0.734358	0.995622	-0.0069502	0.0217211	-0.319975	0.748987	0.996569	-0.00534441	0.021968	-0.243281	0.807788	0.99894
Prosocial (mother)	Clostridium sensu stricto 1 (relative)	0.00334758	0.0172577	0.193976	0.846195	0.994434	-0.0026132	0.0176605	-0.147968	0.882368	0.995622	-0.00241628	0.017768	-0.13599	0.891829	0.996569	-0.00039698	0.0181994	-0.0218128	0.982597	0.99894
Prosocial (mother)	Clostridiales vadinBB60 group unidentified bacterium (relative)	0.0336988	0.218953	0.153909	0.877681	0.994434	-0.0454324	0.222855	-0.203865	0.838459	0.995622	-0.0439892	0.223319	-0.196979	0.843844	0.996569	-0.0263698	0.228403	-0.115453	0.908086	0.99894
Prosocial (mother)	Clostridiales vadinBB60 group uncultured bacterium (relative)	0.11624	0.315823	0.368056	0.712832	0.994434	0.0194445	0.324979	0.059833	0.952289	0.995622	0.0293474	0.333117	0.0880995	0.929798	0.996569	0.0488498	0.336774	0.145052	0.88467	0.99894
Prosocial (mother)	Family XIII AD3011 group (relative)	0.185784	0.151116	1.22941	0.218918	0.739893	0.1131	0.157345	0.718798	0.472265	0.995622	0.117453	0.158635	0.7404	0.459057	0.996569	0.125196	0.159174	0.786535	0.431554	0.992351
Prosocial (mother)	Lachnospiraceae unidentified bacterium (relative)	-0.00484748	0.00659402	-0.735133	0.462258	0.961831	-0.00191635	0.00676068	-0.283456	0.776828	0.995622	-0.00197815	0.00677815	-0.291842	0.770408	0.996569	-0.00214952	0.00680852	-0.315711	0.752222	0.99894
Prosocial (mother)	[Eubacterium] eligens group (relative)	0.00686741	0.0486686	0.141106	0.887786	0.994434	-0.00164807	0.0496417	-0.0331993	0.973516	0.995622	-0.00103747	0.0499029	-0.0207897	0.983413	0.998965	0.00305166	0.0517039	0.0590218	0.952935	0.99894
Prosocial (mother)	[Eubacterium] hallii group (relative)	0.00734924	0.0457386	0.160679	0.872346	0.994434	0.00529804	0.0461213	0.114872	0.908547	0.995622	0.00483805	0.0463304	0.104425	0.916832	0.996569	0.00187338	0.0468677	0.0399716	0.968116	0.99894
Prosocial (mother)	[Eubacterium] ruminantium group (relative)	-0.0324956	0.097913	-0.331883	0.739978	0.994434	0.00384141	0.101298	0.0379218	0.96975	0.995622	0.00438661	0.101379	0.0432694	0.965487	0.996569	0.00190779	0.101892	0.0187237	0.985062	0.99894
Prosocial (mother)	[Eubacterium] ventriosum group (relative)	-0.0572334	0.105762	-0.541154	0.588402	0.994434	-0.0175972	0.110102	-0.159827	0.873017	0.995622	-0.0172533	0.11016	-0.15662	0.875544	0.996569	-0.0184961	0.110614	-0.167213	0.867203	0.99894
Prosocial (mother)	[Eubacterium] xylanophilum group (relative)	-0.127832	0.134352	-0.951471	0.341365	0.899609	-0.130682	0.135529	-0.964233	0.334929	0.921142	-0.130217	0.135763	-0.95915	0.337483	0.905613	-0.126232	0.137027	-0.92122	0.356936	0.946653
Prosocial (mother)	[Ruminococcus] gauvreauii group (relative)	-0.0545804	0.0733145	-0.744469	0.456593	0.961424	-0.0476727	0.0736634	-0.647169	0.517522	0.995622	-0.0496621	0.0743215	-0.668206	0.504002	0.996569	-0.0538069	0.0754829	-0.712835	0.475948	0.99894
Prosocial (mother)	[Ruminococcus] torques group (relative)	0.0047152	0.0341807	0.137949	0.890281	0.994434	0.0136102	0.0343435	0.396296	0.691887	0.995622	0.0133169	0.0346013	0.384868	0.700335	0.996569	0.0131665	0.0346922	0.379523	0.7043	0.99894
Prosocial (mother)	Anaerostipes (relative)	0.00256429	0.0170932	0.150018	0.88075	0.994434	0.00252173	0.0171257	0.147249	0.882936	0.995622	0.00247775	0.0171322	0.144625	0.885007	0.996569	0.00186358	0.0172561	0.107995	0.914	0.99894
Prosocial (mother)	Blautia (relative)	-0.000997613	0.00939596	-0.106175	0.915444	0.994434	-0.00124089	0.00960623	-0.129175	0.897219	0.995622	-0.00120122	0.00961185	-0.124973	0.900545	0.996569	-0.00243122	0.00985378	-0.24673	0.805117	0.99894
Prosocial (mother)	Butyrivibrio (relative)	-0.0335829	0.0441581	-0.760516	0.446946	0.956299	-0.0224761	0.0451582	-0.497718	0.618683	0.995622	-0.0223516	0.0451739	-0.494789	0.620749	0.996569	-0.0199086	0.0455672	-0.436906	0.662179	0.99894
Prosocial (mother)	CAG-56 (relative)	-0.0508379	0.11293	-0.450174	0.652585	0.994434	-0.0285857	0.114525	-0.249603	0.802895	0.995622	-0.0282809	0.11459	-0.2468	0.805063	0.996569	-0.0281405	0.114683	-0.245375	0.806166	0.99894
Prosocial (mother)	Coprococcus 1 (relative)	-0.0556391	0.121011	-0.459787	0.645669	0.994434	-0.0914894	0.122303	-0.748054	0.454428	0.995622	-0.0912309	0.123415	-0.739221	0.459773	0.996569	-0.0908742	0.123305	-0.736985	0.461131	0.99894
Prosocial (mother)	Coprococcus 2 (relative)	-0.0222927	0.0281229	-0.792687	0.42796	0.951314	-0.021512	0.028503	-0.754728	0.450412	0.995622	-0.0214735	0.0284962	-0.753557	0.451116	0.996569	-0.0199791	0.0289719	-0.689604	0.490443	0.99894
Prosocial (mother)	Coprococcus 3 (relative)	0.00445936	0.0907049	0.0491635	0.960789	0.994434	-0.00693418	0.0923693	-0.0750701	0.940159	0.995622	-0.0080591	0.0928508	-0.0867963	0.930833	0.996569	-0.00469251	0.0930079	-0.0504529	0.959762	0.99894
Prosocial (mother)	Dorea (relative)	0.0233445	0.0389674	0.599078	0.549121	0.994434	0.0273907	0.0393334	0.696374	0.486195	0.995622	0.0273001	0.0397618	0.686591	0.492341	0.996569	0.0277867	0.0398663	0.696997	0.485805	0.99894
Prosocial (mother)	Fusicatenibacter (relative)	-0.000399151	0.0172113	-0.0231913	0.981498	0.994434	0.000614226	0.0175337	0.0350311	0.972055	0.995622	0.000566223	0.0175342	0.0322925	0.974239	0.996569	-0.000469163	0.0178768	-0.0262443	0.979062	0.99894
Prosocial (mother)	Lachnoclostridium (relative)	0.0371063	0.0828548	0.447847	0.654264	0.994434	0.0526534	0.0838652	0.627833	0.530113	0.995622	0.0523324	0.0847462	0.617519	0.536892	0.996569	0.0521795	0.0851429	0.612846	0.539978	0.99894
Prosocial (mother)	Lachnospira (relative)	-0.00112125	0.0543742	-0.0206211	0.983548	0.994434	0.00290958	0.0561855	0.0517852	0.9587	0.995622	0.00203372	0.0567372	0.0358445	0.971406	0.996569	0.000182617	0.0586711	0.00311255	0.997517	0.99894
Prosocial (mother)	Lachnospiraceae FCS020 group (relative)	0.0396537	0.154727	0.256282	0.797733	0.994434	0.0298232	0.158604	0.188035	0.850849	0.995622	0.0277762	0.160198	0.173387	0.862347	0.996569	0.0192226	0.1627	0.118147	0.905951	0.99894
Prosocial (mother)	Lachnospiraceae ND3007 group (relative)	-0.0495905	0.0365476	-1.35688	0.17482	0.672506	-0.0440752	0.0370647	-1.18914	0.234384	0.802344	-0.0439891	0.0371309	-1.1847	0.236135	0.833636	-0.043004	0.0373422	-1.15162	0.249477	0.881677
Prosocial (mother)	Lachnospiraceae NK4A136 group (relative)	-0.0215606	0.0411014	-0.52457	0.599882	0.994434	-0.0182652	0.042156	-0.433276	0.664814	0.995622	-0.0181512	0.0421686	-0.430443	0.666873	0.996569	-0.0161789	0.0426373	-0.379453	0.704351	0.99894
Prosocial (mother)	Lachnospiraceae UCG-001 (relative)	-0.039758	0.106537	-0.373184	0.709011	0.994434	-0.0294776	0.108546	-0.271567	0.785955	0.995622	-0.0353386	0.112563	-0.313944	0.753564	0.996569	-0.0359346	0.112585	-0.319176	0.749593	0.99894
Prosocial (mother)	Lachnospiraceae UCG-004 (relative)	0.0325589	0.268926	0.12107	0.903635	0.994434	0.0683692	0.2702	0.253032	0.800243	0.995622	0.0653766	0.27252	0.239897	0.81041	0.996569	0.0563919	0.273772	0.205981	0.836806	0.99894
Prosocial (mother)	Marvinbryantia (relative)	0.217388	0.300347	0.72379	0.469194	0.961831	0.174732	0.309828	0.563963	0.572779	0.995622	0.188054	0.315328	0.596376	0.550924	0.996569	0.188927	0.316161	0.597566	0.55013	0.99894
Prosocial (mother)	Roseburia (relative)	-0.00621658	0.0220791	-0.28156	0.778281	0.994434	-0.00220573	0.0224578	-0.0982165	0.92176	0.995622	-0.00289455	0.0229928	-0.12589	0.899819	0.996569	-0.00280511	0.0229987	-0.121969	0.902924	0.99894
Prosocial (mother)	Tyzzerella 3 (relative)	-0.0100257	0.164378	-0.0609914	0.951366	0.994434	-0.0235835	0.164068	-0.143742	0.885704	0.995622	-0.0233891	0.164045	-0.142578	0.886624	0.996569	-0.0227504	0.166251	-0.136844	0.891154	0.99894
Prosocial (mother)	Lachnospiraceae uncultured bacterium (relative)	0.0574539	0.124072	0.463069	0.643315	0.994434	0.00602297	0.128375	0.0469169	0.962579	0.995622	0.00608212	0.128344	0.0473891	0.962203	0.996569	0.010384	0.129338	0.0802856	0.93601	0.99894
Prosocial (mother)	Intestinibacter (relative)	0.0277577	0.0400852	0.692466	0.488645	0.973493	0.0151093	0.0420963	0.358922	0.719654	0.995622	0.0150823	0.0420802	0.358418	0.72003	0.996569	0.018949	0.0428461	0.442256	0.658304	0.99894
Prosocial (mother)	Romboutsia (relative)	0.00261074	0.0199069	0.131148	0.895658	0.994434	-0.00646669	0.0208592	-0.310016	0.756549	0.995622	-0.00632206	0.0209139	-0.302289	0.762432	0.996569	-0.0054173	0.0209677	-0.258363	0.796126	0.99894
Prosocial (mother)	Terrisporobacter (relative)	0.0351037	0.100307	0.349963	0.726367	0.994434	0.0354488	0.101724	0.348479	0.72748	0.995622	0.0365595	0.102051	0.358247	0.720158	0.996569	0.041939	0.102772	0.408077	0.683217	0.99894
Prosocial (mother)	[Eubacterium] coprostanoligenes group (relative)	0.0106791	0.0284931	0.374796	0.707812	0.994434	0.000831978	0.0289908	0.028698	0.977105	0.995622	0.00136443	0.0293145	0.0465445	0.962876	0.996569	0.00128261	0.0295413	0.0434177	0.965369	0.99894
Prosocial (mother)	Butyricicoccus (relative)	-0.0461668	0.0957964	-0.481926	0.629859	0.994434	-0.0383356	0.0965981	-0.396857	0.691473	0.995622	-0.0396154	0.0969947	-0.408428	0.682959	0.996569	-0.0404574	0.0978092	-0.413636	0.679141	0.99894
Prosocial (mother)	Faecalibacterium (relative)	-0.00509244	0.00669565	-0.760559	0.446921	0.956299	-0.00547259	0.00674067	-0.811876	0.416863	0.978955	-0.00559021	0.0067731	-0.825354	0.40917	0.969365	-0.00576581	0.00679	-0.849161	0.395792	0.973433
Prosocial (mother)	Ruminiclostridium 5 (relative)	0.041599	0.0739718	0.562363	0.573869	0.994434	0.00112541	0.0777096	0.0144822	0.988445	0.996074	9.90484e-05	0.0781482	0.00126744	0.998989	0.999799	-0.00344669	0.0790594	-0.0435963	0.965226	0.99894
Prosocial (mother)	Ruminiclostridium 6 (relative)	0.0139987	0.0910397	0.153764	0.877796	0.994434	0.0651772	0.0950195	0.685936	0.492754	0.995622	0.0680556	0.0960102	0.708838	0.478425	0.996569	0.0647267	0.096035	0.67399	0.500317	0.99894
Prosocial (mother)	Ruminiclostridium 9 (relative)	0.100612	0.296828	0.338958	0.734641	0.994434	0.0819049	0.299506	0.273467	0.784494	0.995622	0.0864276	0.300935	0.287197	0.773961	0.996569	0.085057	0.302327	0.281341	0.778449	0.99894
Prosocial (mother)	Ruminococcaceae NK4A214 group (relative)	0.0137331	0.0379957	0.36144	0.717771	0.994434	0.00251543	0.0395421	0.0636139	0.949278	0.995622	0.00291806	0.0396932	0.0735154	0.941396	0.996569	0.00461877	0.0399171	0.115709	0.907883	0.99894
Prosocial (mother)	Ruminococcaceae UCG-002 (relative)	-0.00550124	0.021722	-0.253257	0.80007	0.994434	-0.0137513	0.0223066	-0.616469	0.537585	0.995622	-0.0136537	0.0225231	-0.606208	0.544377	0.996569	-0.012805	0.0225982	-0.566638	0.57096	0.99894
Prosocial (mother)	Ruminococcaceae UCG-003 (relative)	0.0113475	0.198138	0.0572708	0.954329	0.994434	0.0387256	0.197928	0.195655	0.844881	0.995622	0.0431903	0.200276	0.215654	0.829257	0.996569	0.0450218	0.203283	0.221474	0.824723	0.99894
Prosocial (mother)	Ruminococcaceae UCG-004 (relative)	-0.0349366	0.184286	-0.189578	0.84964	0.994434	-0.0489725	0.183853	-0.266367	0.789956	0.995622	-0.0477595	0.184222	-0.259249	0.795443	0.996569	-0.0551769	0.185925	-0.29677	0.766642	0.99894
Prosocial (mother)	Ruminococcaceae UCG-005 (relative)	-0.00591446	0.0419733	-0.14091	0.887941	0.994434	-0.0210891	0.0426013	-0.495035	0.620575	0.995622	-0.0213565	0.0443212	-0.481858	0.629907	0.996569	-0.0203943	0.0443199	-0.460161	0.645401	0.99894
Prosocial (mother)	Ruminococcaceae UCG-010 (relative)	0.0794901	0.109796	0.723982	0.469077	0.961831	0.074559	0.110817	0.672813	0.501067	0.995622	0.0801378	0.113049	0.708875	0.478402	0.996569	0.085823	0.113135	0.758587	0.4481	0.996588
Prosocial (mother)	Ruminococcaceae UCG-013 (relative)	-0.143264	0.12919	-1.10894	0.267456	0.822709	-0.124833	0.130637	-0.955568	0.33929	0.921142	-0.129421	0.131819	-0.981807	0.326195	0.892744	-0.124957	0.133105	-0.938786	0.347841	0.94204
Prosocial (mother)	Ruminococcaceae UCG-014 (relative)	0.00804595	0.029013	0.277322	0.781533	0.994434	0.00160056	0.0291805	0.0548504	0.956258	0.995622	0.00226918	0.0296285	0.0765877	0.938952	0.996569	0.00105992	0.0299171	0.0354287	0.971738	0.99894
Prosocial (mother)	Ruminococcus 1 (relative)	-0.0114771	0.0284983	-0.40273	0.687147	0.994434	-0.0122072	0.028994	-0.421025	0.673737	0.995622	-0.0126188	0.0291111	-0.433469	0.664674	0.996569	-0.0136246	0.0292239	-0.466214	0.641062	0.99894
Prosocial (mother)	Ruminococcus 2 (relative)	-0.00588914	0.0076919	-0.765629	0.443897	0.956299	-0.00328933	0.00795546	-0.413468	0.679264	0.995622	-0.0032416	0.00814938	-0.397773	0.690798	0.996569	-0.00350905	0.00818424	-0.428756	0.6681	0.99894
Prosocial (mother)	Subdoligranulum (relative)	0.010988	0.0127348	0.862831	0.388231	0.92971	0.0137505	0.0129169	1.06453	0.287087	0.873255	0.0141691	0.013026	1.08776	0.276701	0.865434	0.0146127	0.0130904	1.11629	0.2643	0.890789
Prosocial (mother)	Ruminococcaceae uncultured bacterium (relative)	-0.0113665	0.0270037	-0.420924	0.673811	0.994434	-0.0158533	0.0272423	-0.581936	0.56061	0.995622	-0.015854	0.0272277	-0.582273	0.560383	0.996569	-0.0138559	0.0275642	-0.502678	0.615191	0.99894
Prosocial (mother)	Erysipelatoclostridium (relative)	0.0327974	0.183802	0.178439	0.858378	0.994434	0.065279	0.192266	0.339525	0.734214	0.995622	0.0700136	0.194274	0.360386	0.718559	0.996569	0.0640346	0.195394	0.32772	0.743123	0.99894
Prosocial (mother)	Erysipelotrichaceae UCG-003 (relative)	0.000930347	0.0318417	0.0292179	0.976691	0.994434	0.00185748	0.0321918	0.0577004	0.953987	0.995622	0.00184726	0.0322005	0.0573675	0.954252	0.996569	0.00139655	0.0323205	0.0432095	0.965535	0.99894
Prosocial (mother)	Holdemanella (relative)	0.0062664	0.0198701	0.315368	0.752482	0.994434	0.00626456	0.0200482	0.312476	0.754679	0.995622	0.00604612	0.0206416	0.292909	0.769591	0.996569	0.00617102	0.0210012	0.293841	0.768879	0.99894
Prosocial (mother)	Turicibacter (relative)	-0.0187104	0.064919	-0.288211	0.773185	0.994434	-0.0450856	0.0667879	-0.675056	0.49964	0.995622	-0.0451443	0.0677582	-0.666256	0.505248	0.996569	-0.0394235	0.0705392	-0.558888	0.576238	0.99894
Prosocial (mother)	Phascolarctobacterium (relative)	-0.0447175	0.0418546	-1.0684	0.28534	0.842138	-0.0405632	0.0420626	-0.964353	0.334869	0.921142	-0.0404224	0.0421482	-0.959054	0.337531	0.905613	-0.0403939	0.0424845	-0.950791	0.341711	0.94204
Prosocial (mother)	Dialister (relative)	0.00519174	0.0115577	0.449201	0.653286	0.994434	0.00330436	0.0118571	0.278681	0.780489	0.995622	0.00325745	0.0118674	0.274488	0.78371	0.996569	0.00330946	0.0119411	0.277148	0.781667	0.99894
Prosocial (mother)	Bilophila (relative)	0.257731	0.287894	0.895228	0.370665	0.910081	0.211559	0.292851	0.722411	0.470042	0.995622	0.217609	0.294632	0.73858	0.460162	0.996569	0.214676	0.297452	0.721715	0.47047	0.99894
Prosocial (mother)	Desulfovibrio (relative)	0.0225521	0.214877	0.104954	0.916413	0.994434	-0.00296902	0.215374	-0.0137854	0.989001	0.996074	0.00022399	0.217043	0.00103201	0.999177	0.999799	-0.000661376	0.218122	-0.00303214	0.997581	0.99894
Prosocial (mother)	Parasutterella (relative)	-0.0550437	0.136077	-0.404505	0.685841	0.994434	-0.0637387	0.137984	-0.461927	0.644134	0.995622	-0.0635779	0.137963	-0.460834	0.644918	0.996569	-0.0721624	0.139083	-0.518843	0.60387	0.99894
Prosocial (mother)	Sutterella (relative)	0.0409807	0.0843858	0.485634	0.627226	0.994434	0.0482994	0.0861067	0.560926	0.574848	0.995622	0.0479539	0.0861912	0.556366	0.577961	0.996569	0.0521173	0.0864994	0.602517	0.54683	0.99894
Prosocial (mother)	Enterobacteriaceae unidentified bacterium (relative)	0.0829775	0.290916	0.285229	0.775469	0.994434	0.0478949	0.293067	0.163426	0.870183	0.995622	0.0523048	0.29491	0.177359	0.859227	0.996569	0.0592035	0.295043	0.200661	0.840964	0.99894
Prosocial (mother)	Tenericutes unidentified bacterium (relative)	0.149654	0.346688	0.431668	0.665983	0.994434	0.096794	0.354387	0.273131	0.784752	0.995622	0.109254	0.361733	0.302029	0.76263	0.996569	0.096942	0.366525	0.26449	0.791402	0.99894
Prosocial (mother)	Mollicutes RF39 unidentified bacterium (relative)	-0.0105056	0.138379	-0.0759191	0.939483	0.994434	-0.0028023	0.137753	-0.020343	0.98377	0.995622	-0.00179005	0.137961	-0.0129751	0.989648	0.999799	-0.000820161	0.138323	-0.00592934	0.995269	0.99894
Prosocial (mother)	Mollicutes RF39 uncultured bacterium (relative)	0.00993775	0.0451658	0.220028	0.825849	0.994434	0.00805294	0.0455094	0.176951	0.859547	0.995622	0.0091102	0.0460703	0.197746	0.843244	0.996569	0.00574434	0.0465849	0.123309	0.901862	0.99894
Prosocial (mother)	Akkermansia (relative)	0.00127016	0.00901174	0.140945	0.887914	0.994434	-0.000429032	0.00920288	-0.0466193	0.962817	0.995622	-0.000264944	0.00931713	-0.0284362	0.977314	0.996569	-9.87182e-05	0.00937679	-0.0105279	0.9916	0.99894
Prosocial (mother)	Methanobrevibacter (absolute)	0.00139215	0.00765884	0.181771	0.855763	0.994434	0.000221971	0.00783328	0.0283369	0.977393	0.995622	0.000225268	0.00783346	0.0287571	0.977058	0.996569	0.000312062	0.00789332	0.0395349	0.968464	0.99894
Prosocial (mother)	Bifidobacterium (absolute)	0.00775909	0.0515134	0.150623	0.880273	0.994434	0.00326042	0.0536295	0.0607952	0.951522	0.995622	0.00321947	0.0536315	0.0600294	0.952132	0.996569	-0.00321274	0.0546898	-0.0587449	0.953155	0.99894
Prosocial (mother)	Adlercreutzia (absolute)	-0.0067876	0.0117986	-0.575289	0.565096	0.994434	-0.0050934	0.0120511	-0.422649	0.672551	0.995622	-0.00499645	0.0121575	-0.410976	0.68109	0.996569	-0.00449251	0.0125338	-0.358431	0.720021	0.99894
Prosocial (mother)	Senegalimassilia (absolute)	-0.00684135	0.00861879	-0.793771	0.427329	0.951314	-0.00437689	0.0088059	-0.497041	0.61916	0.995622	-0.00466755	0.00892216	-0.523142	0.600876	0.996569	-0.00517221	0.00897098	-0.576549	0.564244	0.99894
Prosocial (mother)	Eggerthellaceae uncultured bacterium (absolute)	-0.00302586	0.00882319	-0.342944	0.731641	0.994434	-0.00313652	0.00908595	-0.345206	0.72994	0.995622	-0.00307364	0.00911264	-0.337294	0.735895	0.996569	-0.00227809	0.00926314	-0.245931	0.805736	0.99894
Prosocial (mother)	Bacteroides (absolute)	0.0152385	0.0498023	0.305981	0.759619	0.994434	0.0161637	0.0502204	0.321856	0.747562	0.995622	0.017078	0.0505605	0.337774	0.735533	0.996569	0.0157709	0.0507562	0.310718	0.756015	0.99894
Prosocial (mother)	Barnesiella (absolute)	-0.00180499	0.00756612	-0.238562	0.811445	0.994434	-0.000590653	0.00767259	-0.0769823	0.938638	0.995622	-0.000366991	0.00799984	-0.0458748	0.96341	0.996569	0.000274421	0.0081858	0.033524	0.973257	0.99894
Prosocial (mother)	Odoribacter (absolute)	0.00533726	0.00826934	0.645427	0.518651	0.980217	0.00665032	0.00843725	0.78821	0.430574	0.994495	0.00682954	0.00848398	0.804993	0.420824	0.978001	0.00747404	0.00869079	0.859995	0.389792	0.968472
Prosocial (mother)	Muribaculaceae uncultured bacterium (absolute)	-0.00506912	0.00693721	-0.730714	0.464954	0.961831	-0.00612673	0.00712144	-0.860321	0.389612	0.968814	-0.00610065	0.00713003	-0.855627	0.392204	0.962442	-0.00615687	0.0071672	-0.859034	0.390322	0.968472
Prosocial (mother)	Paraprevotella (absolute)	-0.000713673	0.00764136	-0.0933961	0.925589	0.994434	-0.000368474	0.00773934	-0.0476105	0.962027	0.995622	-0.000422054	0.00775279	-0.054439	0.956585	0.996569	-0.000334658	0.00777153	-0.043062	0.965652	0.99894
Prosocial (mother)	Prevotella 9 (absolute)	-0.00215194	0.00614063	-0.350443	0.726006	0.994434	-0.00122217	0.00630037	-0.193983	0.846189	0.995622	-0.00143383	0.00643811	-0.22271	0.823761	0.996569	-0.00123072	0.00661249	-0.18612	0.852351	0.99894
Prosocial (mother)	Alistipes (absolute)	-0.00211747	0.00939793	-0.225313	0.821736	0.994434	-0.00525987	0.00964607	-0.545287	0.585556	0.995622	-0.0052123	0.00966215	-0.539456	0.589573	0.996569	-0.00464215	0.00975076	-0.476081	0.634017	0.99894
Prosocial (mother)	Parabacteroides (absolute)	0.0055349	0.0118005	0.469037	0.639043	0.994434	0.00428093	0.0120687	0.354712	0.722805	0.995622	0.00424755	0.0120754	0.351753	0.725024	0.996569	0.00424319	0.0121898	0.348094	0.72777	0.99894
Prosocial (mother)	Gastranaerophilales uncultured bacterium (absolute)	0.00275858	0.0105354	0.26184	0.793445	0.994434	0.00128614	0.0106996	0.120205	0.904321	0.995622	0.00139398	0.0107343	0.129863	0.896675	0.996569	0.00182118	0.0107608	0.169242	0.865606	0.99894
Prosocial (mother)	Streptococcus (absolute)	-0.00186353	0.00752072	-0.247787	0.804299	0.994434	-0.00326702	0.00763451	-0.427928	0.668704	0.995622	-0.00327626	0.00763448	-0.429139	0.667822	0.996569	-0.00321402	0.00778484	-0.412857	0.679711	0.99894
Prosocial (mother)	Christensenellaceae R-7 group (absolute)	-0.00948544	0.00953263	-0.995049	0.319712	0.8819	-0.0102231	0.0096731	-1.05686	0.290577	0.876441	-0.0105621	0.00997188	-1.05919	0.289513	0.865434	-0.0107382	0.0104471	-1.02786	0.304015	0.909546
Prosocial (mother)	Clostridium sensu stricto 1 (absolute)	0.000505297	0.00923495	0.0547157	0.956365	0.994434	-0.000912959	0.00943183	-0.0967956	0.922889	0.995622	-0.000867493	0.00944063	-0.0918893	0.926786	0.996569	-0.000658319	0.009522	-0.0691366	0.944881	0.99894
Prosocial (mother)	Clostridiales vadinBB60 group unidentified bacterium (absolute)	-0.00126549	0.0114061	-0.110949	0.911657	0.994434	-0.00343282	0.0114932	-0.298682	0.765183	0.995622	-0.00341931	0.0114941	-0.297483	0.766097	0.996569	-0.00239048	0.0117516	-0.203417	0.838809	0.99894
Prosocial (mother)	Clostridiales vadinBB60 group uncultured bacterium (absolute)	0.00307696	0.0129988	0.236711	0.812881	0.994434	-0.00209212	0.0133494	-0.15672	0.875465	0.995622	-0.00181321	0.0138128	-0.13127	0.895562	0.996569	-0.000561589	0.0140551	-0.0399563	0.968128	0.99894
Prosocial (mother)	Family XIII AD3011 group (absolute)	0.00588545	0.0079207	0.743046	0.457454	0.961424	0.0027485	0.00825598	0.332911	0.739202	0.995622	0.00283027	0.00827526	0.342015	0.732339	0.996569	0.00317939	0.00830268	0.382936	0.701767	0.99894
Prosocial (mother)	Lachnospiraceae unidentified bacterium (absolute)	-0.032095	0.0508423	-0.631265	0.527867	0.982741	-0.0098658	0.0525851	-0.187616	0.851178	0.995622	-0.0102401	0.0526613	-0.194451	0.845823	0.996569	-0.0144829	0.0534289	-0.271069	0.786338	0.99894
Prosocial (mother)	[Eubacterium] eligens group (absolute)	-0.00328032	0.00742722	-0.441663	0.658733	0.994434	-0.00200153	0.00758394	-0.263917	0.791844	0.995622	-0.00196069	0.00759439	-0.258176	0.796271	0.996569	-0.0016376	0.00765584	-0.213902	0.830623	0.99894
Prosocial (mother)	[Eubacterium] hallii group (absolute)	-0.0040127	0.0342155	-0.117277	0.90664	0.994434	-0.00731411	0.035776	-0.204442	0.838008	0.995622	-0.00783899	0.0359841	-0.217846	0.827549	0.996569	-0.00833901	0.03587	-0.232479	0.816166	0.99894
Prosocial (mother)	[Eubacterium] ruminantium group (absolute)	-0.00139821	0.00769793	-0.181635	0.85587	0.994434	0.00106329	0.00807434	0.131688	0.895231	0.995622	0.0011816	0.00812393	0.145447	0.884358	0.996569	0.00104513	0.00815571	0.128147	0.898033	0.99894
Prosocial (mother)	[Eubacterium] ventriosum group (absolute)	-0.00327164	0.00800119	-0.408894	0.682617	0.994434	-0.000497174	0.00840578	-0.0591467	0.952835	0.995622	-0.000489574	0.00840693	-0.0582346	0.953562	0.996569	-0.00106484	0.00854021	-0.124686	0.900772	0.99894
Prosocial (mother)	[Eubacterium] xylanophilum group (absolute)	-0.00847684	0.00737294	-1.14972	0.250257	0.783041	-0.00846062	0.00744246	-1.1368	0.25562	0.827141	-0.0084507	0.00747209	-1.13097	0.258068	0.856075	-0.00816768	0.00750148	-1.08881	0.276238	0.897921
Prosocial (mother)	[Ruminococcus] gauvreauii group (absolute)	-0.00734238	0.0111815	-0.656655	0.511403	0.980217	-0.0049285	0.0113721	-0.433383	0.664736	0.995622	-0.00535509	0.0115718	-0.462772	0.643528	0.996569	-0.00567047	0.0116645	-0.486132	0.626873	0.99894
Prosocial (mother)	[Ruminococcus] torques group (absolute)	-0.00616835	0.0325204	-0.189676	0.849563	0.994434	0.00802664	0.034151	0.235034	0.814183	0.995622	0.00762322	0.03449	0.221027	0.825071	0.996569	0.0073796	0.0344403	0.214272	0.830335	0.99894
Prosocial (mother)	Anaerostipes (absolute)	-0.00243031	0.0603369	-0.0402791	0.967871	0.994434	0.00825683	0.0610616	0.135221	0.892437	0.995622	0.00821628	0.0610622	0.134556	0.892963	0.996569	0.00333134	0.0618322	0.0538771	0.957033	0.99894
Prosocial (mother)	Blautia (absolute)	-0.00553304	0.0691459	-0.0800198	0.936222	0.994434	0.00699917	0.070996	0.0985855	0.921467	0.995622	0.00718513	0.0710097	0.101185	0.919403	0.996569	-0.000364587	0.0733626	-0.00496965	0.996035	0.99894
Prosocial (mother)	Butyrivibrio (absolute)	-0.00860153	0.0103116	-0.834157	0.404193	0.937871	-0.00738172	0.010448	-0.70652	0.479865	0.995622	-0.00743409	0.0104553	-0.711033	0.477064	0.996569	-0.00721943	0.0105478	-0.684452	0.49369	0.99894
Prosocial (mother)	CAG-56 (absolute)	-0.00174656	0.00729227	-0.239508	0.810712	0.994434	0.000156568	0.0074966	0.0208852	0.983337	0.995622	7.8431e-05	0.00752741	0.0104194	0.991687	0.999799	0.000167078	0.0075294	0.02219	0.982296	0.99894
Prosocial (mother)	Coprococcus 1 (absolute)	-0.00932138	0.0155474	-0.599547	0.548808	0.994434	-0.00898748	0.0157459	-0.57078	0.568149	0.995622	-0.00896944	0.0157493	-0.569513	0.569008	0.996569	-0.00823627	0.0158393	-0.519991	0.60307	0.99894
Prosocial (mother)	Coprococcus 2 (absolute)	-0.00503696	0.00737933	-0.682578	0.494874	0.975455	-0.00448833	0.0074721	-0.600678	0.548054	0.995622	-0.00444808	0.00749272	-0.593654	0.552744	0.996569	-0.00434406	0.00754963	-0.5754	0.565021	0.99894
Prosocial (mother)	Coprococcus 3 (absolute)	-0.00312119	0.0166287	-0.187699	0.851113	0.994434	-0.00559185	0.0172943	-0.323336	0.746441	0.995622	-0.00620736	0.0176293	-0.352105	0.72476	0.996569	-0.0062156	0.0178257	-0.348688	0.727324	0.99894
Prosocial (mother)	Dorea (absolute)	-0.00118101	0.0347332	-0.0340025	0.972875	0.994434	-0.00376786	0.0364486	-0.103375	0.917666	0.995622	-0.00433517	0.0367118	-0.118086	0.905999	0.996569	-0.00452269	0.0365873	-0.123614	0.901621	0.99894
Prosocial (mother)	Fusicatenibacter (absolute)	0.00134505	0.0256444	0.0524502	0.95817	0.994434	0.00543085	0.0266982	0.203416	0.83881	0.995622	0.00508577	0.0270017	0.18835	0.850602	0.996569	0.00254639	0.0274567	0.092742	0.926109	0.99894
Prosocial (mother)	Lachnoclostridium (absolute)	-0.0016761	0.00732096	-0.228945	0.818911	0.994434	0.000613896	0.00744434	0.0824649	0.934277	0.995622	0.000541134	0.00747424	0.0723999	0.942284	0.996569	0.000219965	0.00752933	0.0292145	0.976694	0.99894
Prosocial (mother)	Lachnospira (absolute)	-0.00314345	0.00764116	-0.411383	0.680792	0.994434	-0.00141666	0.00778446	-0.181986	0.855594	0.995622	-0.00153719	0.00783331	-0.196237	0.844424	0.996569	-0.00143206	0.00792053	-0.180803	0.856522	0.99894
Prosocial (mother)	Lachnospiraceae FCS020 group (absolute)	-0.00143678	0.0107518	-0.133632	0.893694	0.994434	-0.000678235	0.01083	-0.0626257	0.950065	0.995622	-0.000771597	0.0108563	-0.0710733	0.943339	0.996569	-0.0011266	0.0109298	-0.103076	0.917903	0.99894
Prosocial (mother)	Lachnospiraceae ND3007 group (absolute)	-0.0062312	0.0117538	-0.530146	0.596011	0.994434	-0.0067596	0.0118752	-0.569219	0.569207	0.995622	-0.00712187	0.0120125	-0.592872	0.553267	0.996569	-0.00725271	0.0120342	-0.602673	0.546726	0.99894
Prosocial (mother)	Lachnospiraceae NK4A136 group (absolute)	-0.00379311	0.0102151	-0.371323	0.710397	0.994434	-0.00391544	0.0103195	-0.37942	0.704376	0.995622	-0.00411597	0.0103928	-0.396042	0.692074	0.996569	-0.00357971	0.0104659	-0.342037	0.732323	0.99894
Prosocial (mother)	Lachnospiraceae UCG-001 (absolute)	-0.00427827	0.00771307	-0.554678	0.579115	0.994434	-0.00346393	0.00784673	-0.441449	0.658888	0.995622	-0.00383952	0.00803557	-0.477815	0.632782	0.996569	-0.00362828	0.00813582	-0.445964	0.655624	0.99894
Prosocial (mother)	Lachnospiraceae UCG-004 (absolute)	-3.11748e-05	0.00834599	-0.00373531	0.99702	0.998644	0.00221217	0.00846741	0.261257	0.793894	0.995622	0.00215694	0.00848564	0.254187	0.799351	0.996569	0.00178185	0.00857233	0.207861	0.835338	0.99894
Prosocial (mother)	Marvinbryantia (absolute)	0.00723909	0.00809026	0.894791	0.370899	0.910081	0.00627285	0.00843756	0.743443	0.457213	0.995622	0.00683372	0.00865761	0.789332	0.429918	0.982857	0.0070469	0.00867452	0.812367	0.416581	0.980402
Prosocial (mother)	Roseburia (absolute)	-0.0131476	0.0114261	-1.15067	0.249868	0.783041	-0.0089583	0.0116727	-0.767458	0.442809	0.995622	-0.00937263	0.0118022	-0.794141	0.427113	0.981911	-0.0103762	0.0120254	-0.862861	0.388214	0.968472
Prosocial (mother)	Tyzzerella 3 (absolute)	-0.00426148	0.0103687	-0.410996	0.681075	0.994434	-0.00350338	0.0104958	-0.33379	0.738538	0.995622	-0.00347688	0.0104992	-0.331158	0.740525	0.996569	-0.00320459	0.0106411	-0.301153	0.763298	0.99894
Prosocial (mother)	Lachnospiraceae uncultured bacterium (absolute)	0.000944597	0.00740421	0.127576	0.898485	0.994434	-0.00185689	0.00764636	-0.242846	0.808125	0.995622	-0.00178222	0.00769033	-0.231748	0.816734	0.996569	-0.00149222	0.00771427	-0.193437	0.846617	0.99894
Prosocial (mother)	Intestinibacter (absolute)	0.00206838	0.00923988	0.223854	0.822871	0.994434	0.00196623	0.0093271	0.210808	0.833037	0.995622	0.00199305	0.00932964	0.213626	0.830839	0.996569	0.00170608	0.0093958	0.181579	0.855913	0.99894
Prosocial (mother)	Romboutsia (absolute)	-0.00288739	0.0135067	-0.213774	0.830723	0.994434	-0.00527062	0.0137299	-0.383879	0.701068	0.995622	-0.00527154	0.0137298	-0.383948	0.701017	0.996569	-0.0053825	0.0137586	-0.391211	0.695641	0.99894
Prosocial (mother)	Terrisporobacter (absolute)	0.00235472	0.00762579	0.308784	0.757486	0.994434	0.00337579	0.00787819	0.428498	0.668289	0.995622	0.00335911	0.00787975	0.426297	0.669891	0.996569	0.00315813	0.00796116	0.396692	0.691595	0.99894
Prosocial (mother)	[Eubacterium] coprostanoligenes group (absolute)	-0.00577449	0.0116029	-0.497678	0.618711	0.994434	-0.00751371	0.0118305	-0.635113	0.525354	0.995622	-0.00744902	0.0118818	-0.626927	0.530707	0.996569	-0.00681205	0.0119711	-0.569039	0.569329	0.99894
Prosocial (mother)	Butyricicoccus (absolute)	-0.00624305	0.00943766	-0.661504	0.508289	0.980217	-0.00459286	0.00949879	-0.48352	0.628726	0.995622	-0.00476486	0.00955238	-0.498814	0.61791	0.996569	-0.00455787	0.009582	-0.47567	0.634309	0.99894
Prosocial (mother)	Faecalibacterium (absolute)	-0.00927088	0.0304486	-0.304476	0.760765	0.994434	-0.0118381	0.0319317	-0.370732	0.710837	0.995622	-0.0124848	0.0321808	-0.387958	0.698047	0.996569	-0.0126385	0.0320654	-0.39415	0.693471	0.99894
Prosocial (mother)	Ruminiclostridium 5 (absolute)	0.00546722	0.00775582	0.704919	0.480861	0.967035	0.00125788	0.00816583	0.154042	0.877577	0.995622	0.00132467	0.0081831	0.161879	0.871401	0.996569	0.00157958	0.00826354	0.191151	0.848407	0.99894
Prosocial (mother)	Ruminiclostridium 6 (absolute)	-0.00184919	0.00759606	-0.243441	0.807664	0.994434	0.00057557	0.00778313	0.0739511	0.941049	0.995622	0.0006529	0.007809	0.0836087	0.933368	0.996569	0.000212211	0.00791019	0.0268276	0.978597	0.99894
Prosocial (mother)	Ruminiclostridium 9 (absolute)	-0.000652154	0.0080327	-0.0811875	0.935293	0.994434	-0.000987153	0.00814641	-0.121177	0.903551	0.995622	-0.000857903	0.00825095	-0.103976	0.917188	0.996569	-0.0006513	0.0083083	-0.0783915	0.937517	0.99894
Prosocial (mother)	Ruminococcaceae NK4A214 group (absolute)	-0.00220959	0.00947357	-0.233238	0.815577	0.994434	-0.00182012	0.00951729	-0.191244	0.848335	0.995622	-0.00173561	0.00955481	-0.181647	0.855859	0.996569	-0.00174703	0.00963193	-0.181379	0.85607	0.99894
Prosocial (mother)	Ruminococcaceae UCG-002 (absolute)	-0.0119375	0.014203	-0.840495	0.400631	0.937871	-0.0162048	0.0145034	-1.11731	0.263862	0.832765	-0.016162	0.0145185	-1.11321	0.265619	0.858231	-0.0154275	0.0146258	-1.05482	0.291509	0.90889
Prosocial (mother)	Ruminococcaceae UCG-003 (absolute)	-0.00185282	0.00740416	-0.250241	0.802401	0.994434	-1.8331e-05	0.00746742	-0.0024548	0.998041	0.998041	8.08628e-05	0.00751622	0.0107584	0.991416	0.999799	0.000126644	0.0076079	0.0166463	0.986719	0.99894
Prosocial (mother)	Ruminococcaceae UCG-004 (absolute)	-0.00628352	0.00751613	-0.836005	0.403152	0.937871	-0.00572277	0.00763696	-0.749352	0.453645	0.995622	-0.00569958	0.00769486	-0.7407	0.458876	0.996569	-0.00554365	0.00770442	-0.719541	0.471808	0.99894
Prosocial (mother)	Ruminococcaceae UCG-005 (absolute)	-0.00520947	0.00783111	-0.665228	0.505905	0.977784	-0.00583304	0.00792141	-0.736364	0.461509	0.995622	-0.0059315	0.00813858	-0.728813	0.466116	0.996569	-0.00534407	0.00822275	-0.649914	0.515748	0.99894
Prosocial (mother)	Ruminococcaceae UCG-010 (absolute)	0.00211993	0.00800716	0.264755	0.791198	0.994434	0.000986573	0.00811722	0.121541	0.903263	0.995622	0.00121911	0.00827881	0.147257	0.882929	0.996569	0.00177716	0.00834097	0.213064	0.831277	0.99894
Prosocial (mother)	Ruminococcaceae UCG-013 (absolute)	-0.00226564	0.0089588	-0.252896	0.800349	0.994434	-0.00183268	0.00903754	-0.202786	0.839302	0.995622	-0.00190549	0.00905491	-0.210437	0.833327	0.996569	-0.00200229	0.00909237	-0.220217	0.825702	0.99894
Prosocial (mother)	Ruminococcaceae UCG-014 (absolute)	-0.00321798	0.00704275	-0.45692	0.647728	0.994434	-0.00378328	0.00714155	-0.529755	0.596282	0.995622	-0.00379632	0.0073457	-0.516808	0.60529	0.996569	-0.0035817	0.00736073	-0.486596	0.626545	0.99894
Prosocial (mother)	Ruminococcus 1 (absolute)	-0.000800297	0.0188586	-0.0424367	0.966151	0.994434	0.000335858	0.0192403	0.017456	0.986073	0.996074	0.000243361	0.0192543	0.0126393	0.989916	0.999799	-0.00138048	0.019574	-0.0705261	0.943775	0.99894
Prosocial (mother)	Ruminococcus 2 (absolute)	-0.00764721	0.00893641	-0.855736	0.392144	0.932943	-0.00623926	0.00900939	-0.692528	0.488606	0.995622	-0.00623295	0.00913425	-0.682372	0.495004	0.996569	-0.00646289	0.00920597	-0.702032	0.482659	0.99894
Prosocial (mother)	Subdoligranulum (absolute)	0.0284944	0.0626201	0.455036	0.649084	0.994434	0.0491501	0.0638625	0.769623	0.441523	0.995622	0.0497158	0.0639792	0.777062	0.437122	0.992385	0.0480054	0.0652288	0.735954	0.461759	0.99894
Prosocial (mother)	Ruminococcaceae uncultured bacterium (absolute)	0.00120418	0.00719156	0.167443	0.867022	0.994434	0.0014208	0.00731594	0.194206	0.846015	0.995622	0.00148263	0.00733114	0.202237	0.839731	0.996569	0.00141654	0.0073367	0.193075	0.8469	0.99894
Prosocial (mother)	Erysipelatoclostridium (absolute)	-0.00140759	0.0116981	-0.120326	0.904225	0.994434	-0.00274752	0.0117883	-0.233071	0.815706	0.995622	-0.00262685	0.0118623	-0.221446	0.824745	0.996569	-0.00274927	0.0119598	-0.229875	0.818189	0.99894
Prosocial (mother)	Erysipelotrichaceae UCG-003 (absolute)	-0.00206233	0.012224	-0.168711	0.866024	0.994434	0.000769324	0.0123563	0.0622617	0.950354	0.995622	0.000600261	0.0124532	0.0482013	0.961556	0.996569	0.00212935	0.012913	0.1649	0.869022	0.99894
Prosocial (mother)	Holdemanella (absolute)	-0.00161341	0.00809525	-0.199303	0.842025	0.994434	0.00138053	0.00831338	0.166062	0.868108	0.995622	0.00131901	0.00833301	0.158287	0.87423	0.996569	0.00171092	0.00853992	0.200344	0.841212	0.99894
Prosocial (mother)	Turicibacter (absolute)	-0.000915779	0.00795752	-0.115083	0.908379	0.994434	-0.00288837	0.00807586	-0.357656	0.720601	0.995622	-0.00284402	0.00808883	-0.351599	0.725139	0.996569	-0.00295121	0.00818925	-0.360376	0.718566	0.99894
Prosocial (mother)	Phascolarctobacterium (absolute)	-0.00555595	0.00718069	-0.773735	0.439087	0.956299	-0.0059074	0.00721333	-0.818957	0.412811	0.978231	-0.00590174	0.00721366	-0.818134	0.413281	0.974736	-0.00594603	0.00735212	-0.80875	0.418659	0.983173
Prosocial (mother)	Dialister (absolute)	0.00365614	0.00716527	0.510259	0.60987	0.994434	0.00327335	0.00736394	0.444511	0.656673	0.995622	0.00324417	0.00736928	0.440229	0.659771	0.996569	0.00281119	0.00741522	0.379111	0.704605	0.99894
Prosocial (mother)	Bilophila (absolute)	0.00283826	0.0079161	0.358543	0.719937	0.994434	0.00256153	0.00806178	0.317738	0.750684	0.995622	0.00265386	0.00808812	0.328118	0.742822	0.996569	0.00257142	0.00820407	0.313432	0.753952	0.99894
Prosocial (mother)	Desulfovibrio (absolute)	0.000931299	0.00912098	0.102105	0.918673	0.994434	0.000788054	0.00920416	0.0856193	0.931769	0.995622	0.000985558	0.0093253	0.105686	0.915831	0.996569	0.00099063	0.00949964	0.104281	0.916946	0.99894
Prosocial (mother)	Parasutterella (absolute)	-0.00311208	0.0091473	-0.340218	0.733692	0.994434	-0.00413904	0.00930266	-0.444931	0.656369	0.995622	-0.00408735	0.00932084	-0.438517	0.661011	0.996569	-0.00461232	0.00937952	-0.491743	0.622901	0.99894
Prosocial (mother)	Sutterella (absolute)	0.000603663	0.00772385	0.0781557	0.937704	0.994434	0.00248445	0.00789119	0.314838	0.752885	0.995622	0.00245333	0.00789725	0.310657	0.756062	0.996569	0.00301202	0.00795787	0.378495	0.705063	0.99894
Prosocial (mother)	Enterobacteriaceae unidentified bacterium (absolute)	0.00695311	0.00989736	0.702522	0.482354	0.968255	0.00703592	0.00994351	0.70759	0.4792	0.995622	0.00717156	0.0099743	0.719003	0.472139	0.996569	0.00728613	0.00998582	0.729647	0.465606	0.99894
Prosocial (mother)	Tenericutes unidentified bacterium (absolute)	0.00536053	0.0114728	0.467239	0.640329	0.994434	0.00159636	0.0117719	0.135608	0.892131	0.995622	0.0018213	0.0118868	0.15322	0.878225	0.996569	0.00101257	0.0122562	0.0826167	0.934156	0.99894
Prosocial (mother)	Mollicutes RF39 unidentified bacterium (absolute)	-0.00741713	0.00904882	-0.819679	0.412399	0.942134	-0.00682507	0.00910709	-0.749424	0.453602	0.995622	-0.00679118	0.00916117	-0.7413	0.458511	0.996569	-0.0070783	0.00917456	-0.771514	0.440403	0.994884
Prosocial (mother)	Mollicutes RF39 uncultured bacterium (absolute)	-0.00355439	0.0069617	-0.510564	0.609657	0.994434	-0.00278168	0.00698447	-0.398266	0.690434	0.995622	-0.00272197	0.00708407	-0.384238	0.700802	0.996569	-0.00341514	0.00719082	-0.47493	0.634837	0.99894
Prosocial (mother)	Akkermansia (absolute)	-0.0043485	0.00675483	-0.643761	0.51973	0.980217	-0.00429279	0.00677967	-0.633186	0.526612	0.995622	-0.00429966	0.00690886	-0.62234	0.533718	0.996569	-0.00402318	0.00696709	-0.577455	0.563632	0.99894
Prosocial (mother)	Total absolute abundances	0.0105271	0.0795459	0.13234	0.894715	0.994434	0.026337	0.081027	0.325039	0.745151	0.995622	0.0265306	0.0810232	0.327445	0.743332	0.996569	0.0222629	0.0828179	0.268817	0.78807	0.99894
Prosocial (mother)	Lactate	-0.00118843	0.00752477	-0.157935	0.874508	0.994434	-0.00236625	0.00767527	-0.308295	0.757858	0.995622	-0.00252905	0.00774435	-0.326568	0.743995	0.996569	-0.00259228	0.00780118	-0.332293	0.739668	0.99894
Prosocial (mother)	Acetate	0.000320273	0.0020625	0.155284	0.876598	0.994434	0.000343845	0.00210459	0.163379	0.87022	0.995622	0.000334381	0.00210663	0.158728	0.873883	0.996569	0.000454407	0.00212095	0.214247	0.830355	0.99894
Prosocial (mother)	Propionate	0.00180124	0.00490197	0.367452	0.713282	0.994434	0.00255589	0.00496031	0.515269	0.606365	0.995622	0.00252489	0.0049791	0.507098	0.612086	0.996569	0.00278209	0.00503316	0.552753	0.580432	0.99894
Prosocial (mother)	Isobutyrate	0.00243556	0.00599278	0.406415	0.684437	0.994434	0.0027526	0.00626928	0.439061	0.660617	0.995622	0.00272095	0.0062801	0.433265	0.664822	0.996569	0.00282091	0.00633791	0.445085	0.656259	0.99894
Prosocial (mother)	Butyrate	0.000130186	0.00450174	0.028919	0.976929	0.994434	0.000434287	0.00459175	0.0945798	0.924649	0.995622	0.000447492	0.00459345	0.0974194	0.922393	0.996569	0.000637891	0.0046452	0.137323	0.890776	0.99894
Prosocial (mother)	Isovalerate	0.00903081	0.0202444	0.44609	0.655532	0.994434	0.00906581	0.020396	0.444489	0.656689	0.995622	0.0093497	0.0204716	0.456715	0.647876	0.996569	0.0109371	0.0208033	0.525739	0.59907	0.99894
Prosocial (mother)	Valerate	0.0124724	0.0304996	0.408936	0.682587	0.994434	0.0158116	0.0308764	0.512092	0.608586	0.995622	0.0161053	0.0309432	0.520481	0.602728	0.996569	0.0187287	0.031653	0.591687	0.55406	0.99894
Prosocial (mother)	Total SCFAs	0.000325932	0.00120459	0.270576	0.786717	0.994434	0.000425244	0.00122371	0.347503	0.728213	0.995622	0.000417712	0.00122652	0.340567	0.73343	0.996569	0.000488111	0.00123656	0.394732	0.693041	0.99894
Prosocial (mother)	Total BCFAs	0.00266102	0.00543154	0.489921	0.62419	0.994434	0.00298214	0.00569059	0.524048	0.600245	0.995622	0.00296787	0.00569314	0.521306	0.602154	0.996569	0.00313951	0.00572344	0.548536	0.583324	0.99894
Prosocial (mother)	Ratio of total BCFAs to total SCFAs	0.0650213	0.100801	0.645044	0.518899	0.980217	0.0723789	0.105008	0.689268	0.490655	0.995622	0.0723342	0.105003	0.688875	0.490902	0.996569	0.0735302	0.105665	0.695884	0.486502	0.99894
Notes. Child indicates child reports. Mother means maternal reports. Relative refers to relative abundances ranging from 0 to 100%. Absolute indicates log-transformed absolute abundance data (counts / gram of wet feces). Unit of metabolites: μmol / gram of wet feces. Estimates, standard errors, z values, p and adjusted p, were generated from multiple generalized linear models (model0, B ~ G; mode…

## Sheet: Table S5
Table S5. Variance inflation factor values in tests of microbiota-behavior relations without child-sex related differences.
Outcome	Predictor	G (model1)	Child sex (model1)	Pubertal status (model1)	Age in years (model1)	Food Factor 1 (model1)	Food Factor 2 (model1)	G (model2)	Child sex (model2)	Pubertal status (model2)	Age in years (model2)	Food Factor 1 (model2)	Food Factor 2 (model2)	zBMI (model2)	G (model3)	Child sex (model3)	Pubertal status (model3)	Age in years (model3)	Food Factor 1 (model3)	Food Factor 2 (model3)	zBMI (model3)	Antibiotic (model3)	Diarrhea (model3)	Constipation (model3)
Internalizing (child)	Chao1	1.06584	1.11543	1.11661	1.10396	1.03118	1.01195	1.12433	1.11133	1.21213	1.10672	1.04981	1.01455	1.17182	1.14527	1.14374	1.23471	1.10982	1.05146	1.06316	1.23439	1.0625	1.19895	1.13016
Internalizing (child)	Shannon diversity	1.01279	1.11733	1.10166	1.05557	1.02771	1.01517	1.06559	1.11408	1.18384	1.05684	1.04821	1.0181	1.17276	1.08051	1.14363	1.20741	1.05521	1.05161	1.06412	1.23965	1.05758	1.19999	1.13324
Internalizing (child)	Phylogenetic diversity	1.01875	1.11435	1.10207	1.05912	1.03345	1.00904	1.06404	1.10937	1.17444	1.05994	1.05148	1.00997	1.1662	1.10522	1.1446	1.1999	1.05831	1.05325	1.05751	1.23619	1.06341	1.20269	1.14504
Internalizing (child)	Methanobrevibacter (relative)	1.03665	1.15345	1.09878	1.06003	1.02544	1.00894	1.05782	1.15179	1.17441	1.05955	1.04888	1.01001	1.13746	1.08299	1.16992	1.20358	1.05282	1.05201	1.05811	1.20089	1.05751	1.20391	1.14462
Internalizing (child)	Bifidobacterium (relative)	1.10374	1.15088	1.10211	1.05374	1.058	1.04092	1.10781	1.1446	1.1783	1.05522	1.08126	1.04317	1.12011	1.18802	1.18927	1.19953	1.05543	1.0922	1.10689	1.16923	1.09903	1.21866	1.13349
Internalizing (child)	Adlercreutzia (relative)	1.03197	1.11229	1.10179	1.07194	1.02794	1.0148	1.04194	1.1091	1.17335	1.07317	1.04875	1.0152	1.12401	1.11112	1.14665	1.19678	1.06395	1.05199	1.07069	1.17231	1.05622	1.20877	1.20503
Internalizing (child)	Senegalimassilia (relative)	1.04754	1.13573	1.104	1.06951	1.02837	1.02099	1.09214	1.13285	1.17543	1.06861	1.05505	1.02057	1.16074	1.1205	1.15654	1.19708	1.06425	1.05281	1.0717	1.20196	1.05721	1.20529	1.15911
Internalizing (child)	Eggerthellaceae uncultured bacterium (relative)	1.05353	1.11378	1.10359	1.07256	1.05393	1.01717	1.05398	1.10943	1.18152	1.07348	1.07665	1.01766	1.11519	1.08877	1.13737	1.20645	1.0705	1.08493	1.06103	1.16414	1.05652	1.20343	1.16342
Internalizing (child)	Bacteroides (relative)	1.06305	1.11508	1.10152	1.11445	1.02539	1.01163	1.0727	1.11136	1.17579	1.11636	1.04853	1.01336	1.1212	1.07234	1.14135	1.19928	1.10568	1.05294	1.05725	1.17097	1.05953	1.20889	1.12984
Internalizing (child)	Barnesiella (relative)	1.00933	1.11654	1.1036	1.05974	1.02418	1.00973	1.01669	1.11182	1.17699	1.06053	1.0464	1.01036	1.12272	1.12814	1.13879	1.1959	1.06152	1.05019	1.06013	1.17983	1.0563	1.19768	1.23279
Internalizing (child)	Odoribacter (relative)	1.02338	1.1273	1.09976	1.05926	1.032	1.01033	1.04465	1.12174	1.18245	1.0601	1.06076	1.011	1.13634	1.09972	1.14815	1.21805	1.0623	1.07223	1.05744	1.20635	1.05719	1.21445	1.13826
Internalizing (child)	Muribaculaceae uncultured bacterium (relative)	1.04457	1.1178	1.10846	1.06136	1.03331	1.02971	1.06113	1.11276	1.18012	1.06204	1.05238	1.03171	1.13108	1.07937	1.14684	1.19859	1.0576	1.05594	1.07528	1.18914	1.06829	1.19835	1.13955
Internalizing (child)	Paraprevotella (relative)	1.04889	1.111	1.09949	1.07778	1.02954	1.02759	1.04817	1.10724	1.17287	1.07642	1.05049	1.02821	1.11839	1.06043	1.14128	1.19611	1.06843	1.05159	1.06437	1.17445	1.06078	1.19999	1.13953
Internalizing (child)	Prevotella 9 (relative)	1.02733	1.13473	1.09924	1.07066	1.02733	1.01194	1.06966	1.1322	1.17703	1.07219	1.05365	1.01255	1.16199	1.08353	1.16521	1.20023	1.06343	1.06784	1.06166	1.21184	1.06622	1.19941	1.13031
Internalizing (child)	Alistipes (relative)	1.04353	1.1564	1.10161	1.06154	1.02504	1.00851	1.06285	1.15337	1.17463	1.062	1.04667	1.00954	1.13592	1.0939	1.18416	1.19641	1.05794	1.05041	1.05594	1.18462	1.05576	1.19916	1.15917
Internalizing (child)	Parabacteroides (relative)	1.01782	1.11439	1.10067	1.04996	1.0391	1.01093	1.03075	1.11038	1.17966	1.05149	1.06391	1.01207	1.12852	1.05515	1.14194	1.20236	1.04906	1.08039	1.05374	1.18344	1.0575	1.19685	1.13246
Internalizing (child)	Gastranaerophilales uncultured bacterium (relative)	1.05036	1.1152	1.13078	1.05897	1.04061	1.01326	1.04965	1.11053	1.21019	1.05918	1.06357	1.01326	1.1157	1.09117	1.14328	1.2418	1.05499	1.066	1.0624	1.1672	1.0613	1.23692	1.14712
Internalizing (child)	Streptococcus (relative)	1.01449	1.1179	1.09717	1.05974	1.03503	1.01109	1.04205	1.1137	1.1794	1.06009	1.06368	1.01349	1.14435	1.06799	1.14058	1.20517	1.05661	1.06896	1.06044	1.19653	1.056	1.23123	1.14317
Internalizing (child)	Christensenellaceae R-7 group (relative)	1.06268	1.1478	1.10937	1.07358	1.02513	1.02055	1.19667	1.1497	1.16382	1.074	1.04695	1.02034	1.23747	1.27422	1.18494	1.18873	1.08331	1.05662	1.0633	1.3326	1.05397	1.21976	1.14389
Internalizing (child)	Clostridium sensu stricto 1 (relative)	1.11674	1.13075	1.09696	1.07564	1.02727	1.07937	1.15805	1.12801	1.16913	1.07984	1.04886	1.08496	1.14004	1.31656	1.16595	1.19832	1.0815	1.06167	1.14411	1.23456	1.06791	1.24984	1.174
Internalizing (child)	Clostridiales vadinBB60 group unidentified bacterium (relative)	1.0427	1.13917	1.10148	1.0598	1.02324	1.02171	1.05777	1.1357	1.17354	1.06102	1.04456	1.02358	1.12528	1.17156	1.15885	1.19628	1.06539	1.05145	1.07046	1.19165	1.05659	1.19764	1.20587
Internalizing (child)	Clostridiales vadinBB60 group uncultured bacterium (relative)	1.06361	1.13007	1.11052	1.06727	1.04571	1.01075	1.12988	1.12647	1.20468	1.06743	1.05987	1.01119	1.18212	1.1606	1.15341	1.23931	1.06754	1.06063	1.055	1.2538	1.05523	1.22397	1.13187
Internalizing (child)	Family XIII AD3011 group (relative)	1.06108	1.16644	1.09927	1.06803	1.02584	1.01043	1.11193	1.1669	1.17123	1.06834	1.04796	1.01187	1.15769	1.15782	1.2078	1.19505	1.07175	1.05098	1.05688	1.21981	1.05686	1.20194	1.13952
Internalizing (child)	Lachnospiraceae unidentified bacterium (relative)	1.04436	1.15665	1.09748	1.06324	1.02405	1.01446	1.05644	1.15488	1.17331	1.06388	1.05179	1.01582	1.12999	1.06717	1.18478	1.20226	1.05876	1.05646	1.06396	1.17488	1.05635	1.20255	1.13238
Internalizing (child)	[Eubacterium] eligens group (relative)	1.06133	1.11667	1.09749	1.068	1.0627	1.02078	1.07239	1.11224	1.1755	1.06854	1.08002	1.02316	1.12632	1.14784	1.14093	1.19689	1.06712	1.09289	1.06035	1.16866	1.06074	1.23839	1.18274
Internalizing (child)	[Eubacterium] hallii group (relative)	1.02689	1.11555	1.10916	1.06236	1.03531	1.00943	1.04099	1.11122	1.18075	1.06299	1.06412	1.01041	1.13136	1.07565	1.14484	1.20627	1.05787	1.06742	1.05421	1.19466	1.05548	1.20718	1.14117
Internalizing (child)	[Eubacterium] ruminantium group (relative)	1.08562	1.18659	1.09946	1.07193	1.03325	1.01182	1.08849	1.18434	1.17806	1.07277	1.05567	1.01298	1.11681	1.10828	1.22221	1.20267	1.06603	1.05542	1.05774	1.16528	1.05759	1.20596	1.13588
Internalizing (child)	[Eubacterium] ventriosum group (relative)	1.08208	1.13453	1.13692	1.05547	1.02998	1.01402	1.08069	1.12995	1.2049	1.05564	1.05433	1.01467	1.11434	1.10522	1.16491	1.23323	1.05303	1.06567	1.06192	1.15918	1.05499	1.1959	1.1355
Internalizing (child)	[Eubacterium] xylanophilum group (relative)	1.02598	1.11553	1.11322	1.06516	1.0387	1.00997	1.02305	1.11081	1.18682	1.06479	1.06382	1.01079	1.11943	1.0706	1.14383	1.22232	1.05695	1.06761	1.0578	1.16698	1.05606	1.20977	1.16729
Internalizing (child)	[Ruminococcus] gauvreauii group (relative)	1.0228	1.11898	1.10657	1.0571	1.02501	1.01568	1.04424	1.11369	1.19327	1.05694	1.04953	1.01585	1.1396	1.11016	1.14214	1.21731	1.05317	1.05306	1.06716	1.17696	1.06325	1.20835	1.1958
Internalizing (child)	[Ruminococcus] torques group (relative)	1.02309	1.1191	1.11107	1.05346	1.02564	1.01136	1.03207	1.11137	1.19052	1.05333	1.04369	1.0121	1.11323	1.04087	1.14374	1.21721	1.05344	1.05201	1.06639	1.13139	1.05959	1.20743	1.15961
Internalizing (child)	Anaerostipes (relative)	1.01822	1.11537	1.09863	1.06421	1.03988	1.00909	1.01695	1.11082	1.17542	1.06446	1.06272	1.00994	1.11577	1.03015	1.14317	1.19831	1.05966	1.06616	1.05804	1.1636	1.05745	1.2019	1.13741
Internalizing (child)	Blautia (relative)	1.04558	1.11408	1.0979	1.07287	1.04968	1.01013	1.04906	1.10962	1.17499	1.07316	1.07577	1.01106	1.11438	1.11321	1.13985	1.20269	1.06582	1.07945	1.05307	1.17221	1.05569	1.19825	1.19245
Internalizing (child)	Butyrivibrio (relative)	1.03755	1.13406	1.09537	1.05926	1.02726	1.01853	1.03701	1.12909	1.17191	1.05953	1.04965	1.01867	1.11458	1.05365	1.16142	1.19096	1.05468	1.05211	1.06792	1.16544	1.06324	1.2042	1.12984
Internalizing (child)	CAG-56 (relative)	1.04784	1.13365	1.11408	1.07346	1.0355	1.00902	1.04602	1.12936	1.19019	1.07264	1.05738	1.01	1.11424	1.05836	1.16649	1.21262	1.06618	1.06555	1.05471	1.16168	1.0557	1.19922	1.13155
Internalizing (child)	Coprococcus 1 (relative)	1.03926	1.12967	1.10172	1.05824	1.04333	1.00917	1.06194	1.12668	1.17346	1.05868	1.06146	1.00988	1.13489	1.06209	1.15553	1.19508	1.05636	1.06408	1.05595	1.18656	1.05665	1.19996	1.13369
Internalizing (child)	Coprococcus 2 (relative)	1.04362	1.11895	1.12002	1.05905	1.02775	1.03531	1.04632	1.11398	1.19609	1.05903	1.05101	1.03741	1.11095	1.07475	1.14946	1.21403	1.05555	1.05425	1.09456	1.16374	1.06077	1.21498	1.14616
Internalizing (child)	Coprococcus 3 (relative)	1.03123	1.11699	1.09722	1.06478	1.04719	1.01057	1.04319	1.11225	1.1766	1.06427	1.07678	1.01054	1.12541	1.05576	1.14425	1.19541	1.0629	1.08891	1.05437	1.16955	1.06023	1.19908	1.13192
Internalizing (child)	Dorea (relative)	1.0169	1.11464	1.09727	1.05729	1.03293	1.01802	1.04145	1.11045	1.17693	1.05781	1.06011	1.02071	1.13735	1.03829	1.14121	1.19659	1.05384	1.06962	1.06155	1.17908	1.05617	1.19799	1.13145
Internalizing (child)	Fusicatenibacter (relative)	1.06281	1.12267	1.10402	1.08373	1.02569	1.03744	1.06621	1.11706	1.18371	1.08359	1.04871	1.04166	1.11768	1.11441	1.15599	1.20696	1.08312	1.05159	1.08614	1.1643	1.06497	1.2146	1.14668
Internalizing (child)	Lachnoclostridium (relative)	1.04421	1.13849	1.10965	1.05603	1.04364	1.01967	1.05592	1.13339	1.20448	1.05619	1.07785	1.01892	1.14332	1.07021	1.16469	1.22884	1.05473	1.07617	1.06901	1.18617	1.05669	1.20315	1.14371
Internalizing (child)	Lachnospira (relative)	1.08779	1.12161	1.10811	1.07898	1.02506	1.06131	1.10623	1.11577	1.18033	1.07949	1.04974	1.06209	1.13184	1.15758	1.1511	1.20059	1.06493	1.05061	1.0944	1.18049	1.1134	1.19823	1.1379
Internalizing (child)	Lachnospiraceae FCS020 group (relative)	1.04193	1.10992	1.10428	1.09017	1.02374	1.01232	1.07925	1.10707	1.17822	1.09461	1.04414	1.01485	1.1493	1.12811	1.13934	1.19893	1.08908	1.04551	1.05731	1.20297	1.05764	1.2156	1.1697
Internalizing (child)	Lachnospiraceae ND3007 group (relative)	1.03375	1.11726	1.09723	1.06716	1.02694	1.03346	1.0392	1.11229	1.17381	1.06604	1.05191	1.03429	1.12237	1.06913	1.1403	1.1978	1.05706	1.05359	1.07925	1.17069	1.05981	1.21838	1.13304
Internalizing (child)	Lachnospiraceae NK4A136 group (relative)	1.09641	1.13681	1.09922	1.06465	1.04728	1.06111	1.0938	1.13391	1.1753	1.06514	1.06731	1.06049	1.1142	1.11436	1.15927	1.19359	1.05917	1.06721	1.10955	1.15785	1.06818	1.21706	1.13443
Internalizing (child)	Lachnospiraceae UCG-001 (relative)	1.0215	1.12247	1.10654	1.05802	1.02659	1.02027	1.07028	1.11768	1.17493	1.058	1.05133	1.01969	1.16822	1.0827	1.14716	1.19673	1.05381	1.05419	1.06248	1.22807	1.05594	1.19708	1.13018
Internalizing (child)	Lachnospiraceae UCG-004 (relative)	1.0398	1.11963	1.10127	1.06918	1.0451	1.01329	1.04869	1.11444	1.17503	1.06827	1.07215	1.0138	1.12615	1.0589	1.14604	1.19623	1.0667	1.0709	1.06167	1.1748	1.05701	1.19964	1.13329
Internalizing (child)	Marvinbryantia (relative)	1.06527	1.11792	1.12417	1.08484	1.03052	1.01125	1.09701	1.1115	1.18928	1.08438	1.05123	1.01169	1.1427	1.09909	1.14559	1.21398	1.07906	1.05959	1.05933	1.19422	1.05984	1.20526	1.14108
Internalizing (child)	Roseburia (relative)	1.01724	1.1159	1.09787	1.05952	1.03295	1.00959	1.07668	1.11326	1.18261	1.05955	1.05033	1.01219	1.18088	1.09468	1.14381	1.20823	1.05704	1.05445	1.05821	1.23932	1.0565	1.19779	1.13029
Internalizing (child)	Tyzzerella 3 (relative)	1.00999	1.12008	1.09769	1.06623	1.02464	1.00896	1.01011	1.11565	1.17269	1.06621	1.04692	1.00964	1.1114	1.04375	1.15876	1.19433	1.06046	1.04776	1.05508	1.16441	1.05607	1.23636	1.14821
Internalizing (child)	Lachnospiraceae uncultured bacterium (relative)	1.06157	1.13567	1.11246	1.06407	1.02467	1.02589	1.06288	1.13203	1.18931	1.06548	1.04606	1.02586	1.11643	1.10259	1.17064	1.19975	1.0686	1.04932	1.08262	1.17007	1.07009	1.21165	1.13707
Internalizing (child)	Intestinibacter (relative)	1.09684	1.13016	1.1334	1.06036	1.02581	1.05937	1.1029	1.12719	1.20775	1.06185	1.04824	1.061	1.11554	1.2089	1.16371	1.21664	1.06088	1.05547	1.10373	1.17648	1.056	1.22084	1.16867
Internalizing (child)	Romboutsia (relative)	1.08855	1.15058	1.1004	1.05411	1.02845	1.0468	1.11375	1.15118	1.16625	1.05589	1.05037	1.05037	1.12235	1.15038	1.18182	1.1922	1.05346	1.06037	1.10881	1.18371	1.0563	1.20842	1.14397
Internalizing (child)	Terrisporobacter (relative)	1.06808	1.12008	1.10159	1.05721	1.0276	1.07218	1.09369	1.11622	1.17128	1.06118	1.04369	1.07704	1.12783	1.16592	1.14118	1.19898	1.0679	1.04899	1.13588	1.19565	1.05528	1.20727	1.16591
Internalizing (child)	[Eubacterium] coprostanoligenes group (relative)	1.04723	1.14048	1.11048	1.05839	1.04066	1.01069	1.07672	1.13739	1.17828	1.0585	1.05954	1.01139	1.14378	1.07425	1.16715	1.20096	1.05484	1.06292	1.05587	1.16961	1.06969	1.19402	1.13707
Internalizing (child)	Butyricicoccus (relative)	1.01737	1.11579	1.09702	1.0556	1.03053	1.01403	1.02995	1.11304	1.1675	1.0563	1.05569	1.01463	1.12263	1.05581	1.14432	1.19085	1.0526	1.06093	1.06229	1.17181	1.06379	1.19875	1.14729
Internalizing (child)	Faecalibacterium (relative)	1.03635	1.11814	1.10077	1.08093	1.02662	1.01714	1.06013	1.11529	1.17358	1.08151	1.05292	1.01707	1.13886	1.05643	1.14486	1.19516	1.07548	1.05493	1.05679	1.18935	1.05715	1.19833	1.13364
Internalizing (child)	Ruminiclostridium 5 (relative)	1.05444	1.13453	1.09502	1.06425	1.02387	1.01149	1.05797	1.13143	1.17123	1.06618	1.04458	1.01112	1.11716	1.10466	1.15857	1.19636	1.06827	1.04851	1.06958	1.16946	1.05764	1.20029	1.15709
Internalizing (child)	Ruminiclostridium 6 (relative)	1.08267	1.15581	1.09764	1.07282	1.0347	1.01104	1.10663	1.15083	1.17626	1.07278	1.06291	1.01145	1.14102	1.15148	1.19013	1.19758	1.08497	1.07507	1.05525	1.19639	1.05544	1.19675	1.13155
Internalizing (child)	Ruminiclostridium 9 (relative)	1.02344	1.11888	1.09855	1.05654	1.024	1.02898	1.0617	1.11581	1.17371	1.05605	1.04941	1.0314	1.15332	1.0781	1.14163	1.19634	1.05405	1.04998	1.08247	1.18024	1.0557	1.22802	1.13179
Internalizing (child)	Ruminococcaceae NK4A214 group (relative)	1.10232	1.15206	1.09455	1.08219	1.07389	1.00981	1.11408	1.14835	1.17422	1.08186	1.08908	1.01045	1.12774	1.14319	1.17147	1.20079	1.0778	1.11799	1.05394	1.1738	1.0633	1.20594	1.13531
Internalizing (child)	Ruminococcaceae UCG-002 (relative)	1.08026	1.13373	1.10551	1.06179	1.07781	1.0126	1.1108	1.13141	1.17888	1.06207	1.0904	1.01463	1.14708	1.11532	1.15659	1.19764	1.05606	1.08996	1.05808	1.19672	1.05558	1.19625	1.14302
Internalizing (child)	Ruminococcaceae UCG-003 (relative)	1.01496	1.12442	1.0986	1.05734	1.02646	1.01052	1.0391	1.11827	1.18353	1.0573	1.04727	1.01145	1.14234	1.09047	1.17425	1.20339	1.05416	1.05247	1.05702	1.18008	1.06158	1.22769	1.13378
Internalizing (child)	Ruminococcaceae UCG-004 (relative)	1.00838	1.12009	1.10804	1.0656	1.03042	1.01213	1.01411	1.11595	1.18675	1.06595	1.05267	1.01319	1.12493	1.04055	1.14729	1.20531	1.06142	1.05186	1.0513	1.17622	1.07422	1.20236	1.1314
Internalizing (child)	Ruminococcaceae UCG-005 (relative)	1.0336	1.13181	1.09867	1.05908	1.04288	1.00969	1.13623	1.13017	1.18071	1.05952	1.0544	1.01127	1.22585	1.13919	1.15152	1.20517	1.05457	1.05626	1.0532	1.28161	1.05561	1.19764	1.13261
Internalizing (child)	Ruminococcaceae UCG-010 (relative)	1.00566	1.11659	1.09921	1.05834	1.02574	1.01143	1.05598	1.11097	1.18353	1.05866	1.0474	1.01203	1.16982	1.06512	1.14172	1.21066	1.05462	1.05043	1.05524	1.21989	1.06064	1.19807	1.13411
Internalizing (child)	Ruminococcaceae UCG-013 (relative)	1.02894	1.12244	1.09728	1.06419	1.03245	1.01918	1.05819	1.1175	1.17681	1.06456	1.0531	1.01873	1.15162	1.0959	1.15362	1.20371	1.0586	1.05587	1.06194	1.19053	1.05569	1.19946	1.17784
Internalizing (child)	Ruminococcaceae UCG-014 (relative)	1.00534	1.12205	1.09416	1.05823	1.02475	1.01125	1.04199	1.11599	1.16936	1.05845	1.05409	1.01135	1.15873	1.05869	1.14877	1.19522	1.05511	1.05367	1.05504	1.19391	1.05632	1.19788	1.15111
Internalizing (child)	Ruminococcus 1 (relative)	1.06238	1.11339	1.12149	1.05602	1.04137	1.02788	1.07134	1.10749	1.19305	1.05584	1.06184	1.02723	1.13137	1.09105	1.13918	1.21201	1.05222	1.06587	1.07452	1.18382	1.05645	1.19892	1.1521
Internalizing (child)	Ruminococcus 2 (relative)	1.09174	1.1282	1.10162	1.06291	1.05848	1.04313	1.13896	1.12453	1.17577	1.06235	1.0941	1.04243	1.16659	1.16463	1.15481	1.1982	1.05825	1.10623	1.10077	1.2099	1.05559	1.19963	1.13439
Internalizing (child)	Subdoligranulum (relative)	1.02251	1.12027	1.10806	1.0666	1.02585	1.01113	1.02919	1.11781	1.18758	1.06726	1.0513	1.0117	1.12067	1.03486	1.15272	1.20547	1.06154	1.05547	1.06357	1.16791	1.05613	1.20977	1.1399
Internalizing (child)	Ruminococcaceae uncultured bacterium (relative)	1.0064	1.1181	1.09655	1.05924	1.02488	1.01087	1.00623	1.11357	1.17348	1.05977	1.04695	1.01168	1.11424	1.04674	1.14851	1.19678	1.05582	1.04998	1.05699	1.16388	1.05964	1.2138	1.13975
Internalizing (child)	Erysipelatoclostridium (relative)	1.08173	1.12221	1.10418	1.06102	1.07627	1.01465	1.11205	1.1172	1.18976	1.06178	1.11018	1.01424	1.14513	1.14661	1.15281	1.20928	1.0593	1.11841	1.06126	1.18373	1.05795	1.22587	1.13301
Internalizing (child)	Erysipelotrichaceae UCG-003 (relative)	1.02623	1.11405	1.10932	1.05759	1.02707	1.01816	1.02853	1.10923	1.18612	1.05785	1.04988	1.01891	1.11372	1.04039	1.1411	1.21171	1.05498	1.05081	1.06897	1.16321	1.05891	1.19756	1.13716
Internalizing (child)	Holdemanella (relative)	1.02895	1.11393	1.11433	1.05539	1.04227	1.0097	1.07727	1.11099	1.17591	1.05559	1.07632	1.01067	1.16217	1.11248	1.1417	1.19829	1.05085	1.07846	1.0563	1.2014	1.06172	1.20236	1.15794
Internalizing (child)	Turicibacter (relative)	1.20202	1.1365	1.09807	1.16079	1.04929	1.05606	1.31506	1.13498	1.17749	1.16125	1.07898	1.06119	1.19571	1.55202	1.15829	1.21814	1.1591	1.0951	1.10608	1.28303	1.05602	1.21259	1.28053
Internalizing (child)	Phascolarctobacterium (relative)	1.0087	1.11953	1.09779	1.05799	1.02327	1.01147	1.01199	1.1146	1.17315	1.05737	1.04591	1.01343	1.11584	1.04004	1.14588	1.19534	1.05352	1.04781	1.06205	1.16364	1.0622	1.20735	1.15323
Internalizing (child)	Dialister (relative)	1.05526	1.12762	1.10063	1.06267	1.04646	1.02505	1.05798	1.12321	1.17939	1.06278	1.07176	1.0267	1.11797	1.06355	1.14483	1.20005	1.06062	1.0785	1.07117	1.16948	1.058	1.20726	1.13355
Internalizing (child)	Bilophila (relative)	1.03162	1.11959	1.10052	1.0685	1.03885	1.00925	1.04017	1.11488	1.1757	1.06897	1.0647	1.01013	1.12603	1.05776	1.14804	1.20065	1.06725	1.06753	1.05375	1.17086	1.06582	1.1987	1.13598
Internalizing (child)	Desulfovibrio (relative)	1.01127	1.1142	1.09942	1.05872	1.03058	1.01035	1.0317	1.10924	1.18424	1.05926	1.05047	1.01222	1.14072	1.0692	1.14751	1.20864	1.05928	1.04989	1.05692	1.19618	1.06423	1.20273	1.15083
Internalizing (child)	Parasutterella (relative)	1.04622	1.10956	1.12524	1.0611	1.03332	1.01165	1.04434	1.10526	1.20437	1.06118	1.05678	1.01191	1.12122	1.05894	1.14595	1.22211	1.05609	1.06787	1.05601	1.16614	1.05799	1.20346	1.14285
Internalizing (child)	Sutterella (relative)	1.04127	1.12151	1.09973	1.07735	1.02726	1.02876	1.03995	1.11699	1.17666	1.07566	1.05182	1.02945	1.11598	1.0492	1.15538	1.19895	1.07632	1.05501	1.0667	1.16469	1.05693	1.19807	1.13721
Internalizing (child)	Enterobacteriaceae unidentified bacterium (relative)	1.02547	1.12419	1.11999	1.06281	1.02732	1.01566	1.04174	1.12155	1.18732	1.06482	1.05455	1.01788	1.1326	1.04648	1.1499	1.20621	1.06349	1.05456	1.06813	1.18423	1.05674	1.1992	1.13399
Internalizing (child)	Tenericutes unidentified bacterium (relative)	1.01399	1.11403	1.10408	1.06084	1.02528	1.01015	1.05993	1.10861	1.1748	1.06041	1.04888	1.01126	1.16643	1.07675	1.14072	1.19798	1.05787	1.04996	1.05438	1.19249	1.05916	1.2266	1.13134
Internalizing (child)	Mollicutes RF39 unidentified bacterium (relative)	1.00707	1.11375	1.1054	1.05721	1.02942	1.0087	1.01738	1.10929	1.17735	1.05936	1.057	1.00929	1.1233	1.01858	1.14649	1.19956	1.05574	1.05592	1.05413	1.15914	1.05619	1.2019	1.13536
Internalizing (child)	Mollicutes RF39 uncultured bacterium (relative)	1.00688	1.11106	1.09748	1.0561	1.029	1.00927	1.03924	1.10485	1.17246	1.0558	1.05086	1.00998	1.1536	1.07179	1.1396	1.19602	1.05412	1.05144	1.05529	1.18806	1.05824	1.20245	1.15244
Internalizing (child)	Akkermansia (relative)	1.04104	1.13575	1.09772	1.0687	1.03472	1.01497	1.07064	1.13223	1.17837	1.06922	1.06488	1.01482	1.14947	1.09356	1.16671	1.19849	1.06629	1.07178	1.06182	1.19106	1.05596	1.20725	1.14733
Internalizing (child)	Methanobrevibacter (absolute)	1.05283	1.13089	1.11801	1.05886	1.03877	1.01662	1.05302	1.12692	1.19296	1.05858	1.06138	1.01733	1.11519	1.04886	1.15156	1.20874	1.05381	1.06061	1.05727	1.16428	1.05639	1.2079	1.14142
Internalizing (child)	Bifidobacterium (absolute)	1.10847	1.12863	1.10709	1.05781	1.02678	1.07459	1.10847	1.12495	1.18849	1.05897	1.04897	1.07507	1.12357	1.16072	1.16531	1.20946	1.0557	1.04947	1.13896	1.17596	1.06821	1.22407	1.14186
Internalizing (child)	Adlercreutzia (absolute)	1.0513	1.11566	1.09935	1.09956	1.02984	1.01023	1.06796	1.11181	1.17358	1.10186	1.04978	1.01115	1.13037	1.13612	1.1464	1.19621	1.08739	1.05473	1.06491	1.17427	1.05726	1.21453	1.20933
Internalizing (child)	Senegalimassilia (absolute)	1.03991	1.14053	1.1026	1.06708	1.02949	1.01182	1.07756	1.13875	1.17528	1.06625	1.05622	1.01233	1.15205	1.10339	1.16236	1.19675	1.06416	1.05361	1.05882	1.19898	1.06033	1.19968	1.15101
Internalizing (child)	Eggerthellaceae uncultured bacterium (absolute)	1.06288	1.11766	1.11217	1.06236	1.05088	1.03278	1.06743	1.11297	1.1936	1.06292	1.07132	1.03443	1.11914	1.1099	1.14138	1.21944	1.05933	1.07854	1.07672	1.17268	1.05688	1.20342	1.16421
Internalizing (child)	Bacteroides (absolute)	1.01477	1.11406	1.09714	1.06266	1.03212	1.0108	1.03679	1.10953	1.17566	1.06354	1.06004	1.01113	1.13922	1.04021	1.14087	1.19715	1.05732	1.05891	1.0598	1.18272	1.05639	1.20321	1.13049
Internalizing (child)	Barnesiella (absolute)	1.03399	1.12376	1.10524	1.06954	1.02816	1.01739	1.12392	1.12157	1.20307	1.07107	1.05744	1.01857	1.20667	1.23257	1.15991	1.22955	1.07351	1.06541	1.07273	1.26428	1.0591	1.19724	1.21465
Internalizing (child)	Odoribacter (absolute)	1.05566	1.12042	1.12728	1.06992	1.03045	1.02146	1.07577	1.11505	1.21774	1.07094	1.05764	1.02213	1.13329	1.17486	1.14353	1.26305	1.07891	1.06932	1.07582	1.20428	1.06143	1.22744	1.15249
Internalizing (child)	Muribaculaceae uncultured bacterium (absolute)	1.05548	1.11806	1.1091	1.07823	1.03193	1.02597	1.06094	1.11336	1.18166	1.07952	1.05397	1.02792	1.11457	1.07638	1.14285	1.20313	1.07207	1.05322	1.07709	1.1767	1.06365	1.20615	1.13452
Internalizing (child)	Paraprevotella (absolute)	1.03002	1.1125	1.11198	1.06976	1.03134	1.00908	1.02992	1.10773	1.18797	1.06898	1.05631	1.01118	1.11523	1.03823	1.13827	1.20867	1.06898	1.05646	1.06126	1.1655	1.05949	1.20526	1.12885
Internalizing (child)	Prevotella 9 (absolute)	1.03795	1.1349	1.10016	1.08015	1.02843	1.01317	1.08275	1.13268	1.17376	1.08336	1.05396	1.01546	1.15644	1.14149	1.17004	1.20068	1.07714	1.07025	1.05836	1.20797	1.08048	1.20097	1.1497
Internalizing (child)	Alistipes (absolute)	1.0332	1.12859	1.09731	1.05953	1.03434	1.01722	1.04426	1.1266	1.17433	1.05946	1.06042	1.01885	1.12409	1.07641	1.15433	1.19871	1.05629	1.0651	1.0579	1.17123	1.05793	1.19555	1.15807
Internalizing (child)	Parabacteroides (absolute)	1.0332	1.13024	1.11326	1.06846	1.03216	1.00901	1.03157	1.12544	1.19079	1.06685	1.05444	1.00968	1.11495	1.05471	1.15378	1.20805	1.06389	1.05976	1.05525	1.16248	1.06183	1.19879	1.14861
Internalizing (child)	Gastranaerophilales uncultured bacterium (absolute)	1.02683	1.11412	1.10543	1.06065	1.04299	1.0094	1.03413	1.10955	1.18754	1.06081	1.06258	1.01021	1.1232	1.05265	1.14285	1.21453	1.0571	1.06644	1.05799	1.16983	1.05621	1.20105	1.14052
Internalizing (child)	Streptococcus (absolute)	1.04285	1.11689	1.09726	1.05856	1.04511	1.02723	1.0448	1.11161	1.17566	1.05896	1.0706	1.02772	1.11778	1.10554	1.14157	1.20031	1.05472	1.07003	1.06763	1.16649	1.05597	1.22002	1.18775
Internalizing (child)	Christensenellaceae R-7 group (absolute)	1.02466	1.11468	1.09786	1.06677	1.0283	1.02465	1.06766	1.11042	1.17809	1.06686	1.05475	1.02355	1.1619	1.16136	1.14105	1.20253	1.06406	1.05864	1.06321	1.24207	1.11929	1.196	1.13186
Internalizing (child)	Clostridium sensu stricto 1 (absolute)	1.04098	1.12073	1.0994	1.07314	1.02866	1.02055	1.04389	1.11629	1.17649	1.07248	1.05096	1.02321	1.11497	1.07902	1.15445	1.20229	1.0691	1.05127	1.06457	1.16894	1.05787	1.20299	1.15019
Internalizing (child)	Clostridiales vadinBB60 group unidentified bacterium (absolute)	1.01773	1.1213	1.10393	1.05873	1.02496	1.01099	1.02113	1.1179	1.17765	1.05935	1.04708	1.01194	1.11601	1.09795	1.14526	1.19843	1.05915	1.05079	1.05913	1.17392	1.05632	1.20245	1.18496
Internalizing (child)	Clostridiales vadinBB60 group uncultured bacterium (absolute)	1.07387	1.13756	1.10135	1.06382	1.03446	1.03652	1.20141	1.13602	1.19899	1.06454	1.04566	1.04532	1.23959	1.2905	1.15536	1.24563	1.06771	1.0514	1.09849	1.32822	1.05424	1.22288	1.15907
Internalizing (child)	Family XIII AD3011 group (absolute)	1.09234	1.16104	1.1496	1.05851	1.03514	1.00906	1.11969	1.16328	1.2105	1.0584	1.05314	1.00999	1.1387	1.11575	1.20312	1.21582	1.05376	1.05802	1.05463	1.18958	1.05779	1.19939	1.13273
Internalizing (child)	Lachnospiraceae unidentified bacterium (absolute)	1.06374	1.15147	1.09845	1.06054	1.02594	1.03076	1.07101	1.14785	1.17434	1.06114	1.04849	1.03305	1.1195	1.1275	1.18571	1.19556	1.05643	1.05545	1.09588	1.17563	1.05541	1.2231	1.13629
Internalizing (child)	[Eubacterium] eligens group (absolute)	1.04029	1.1195	1.10037	1.07367	1.03925	1.0088	1.04255	1.11454	1.17469	1.07501	1.06181	1.00977	1.11297	1.07523	1.14958	1.19787	1.08259	1.06806	1.0547	1.16322	1.0719	1.20076	1.13355
Internalizing (child)	[Eubacterium] hallii group (absolute)	1.09716	1.12236	1.09841	1.05992	1.10176	1.01113	1.12318	1.11897	1.18018	1.06042	1.13426	1.01251	1.13388	1.11422	1.14537	1.20081	1.05691	1.13491	1.05453	1.17677	1.05605	1.20001	1.13396
Internalizing (child)	[Eubacterium] ruminantium group (absolute)	1.08464	1.18144	1.09457	1.08497	1.02595	1.01296	1.09808	1.17725	1.17482	1.08769	1.04803	1.01424	1.1299	1.12608	1.22438	1.19779	1.07899	1.05068	1.05975	1.1726	1.05711	1.21022	1.13424
Internalizing (child)	[Eubacterium] ventriosum group (absolute)	1.09065	1.15211	1.1263	1.0623	1.03121	1.01559	1.08772	1.14656	1.19709	1.06236	1.05409	1.01672	1.11072	1.09893	1.17414	1.22563	1.0612	1.05816	1.05901	1.15464	1.07047	1.20007	1.13415
Internalizing (child)	[Eubacterium] xylanophilum group (absolute)	1.03228	1.11638	1.09757	1.06136	1.02861	1.03385	1.03864	1.1119	1.17426	1.06092	1.05096	1.03611	1.12009	1.05588	1.14071	1.19559	1.05405	1.05218	1.09598	1.16319	1.05707	1.19788	1.1412
Internalizing (child)	[Ruminococcus] gauvreauii group (absolute)	1.03985	1.1209	1.10386	1.0665	1.04079	1.01151	1.08447	1.11795	1.17722	1.06628	1.06889	1.01346	1.15561	1.14019	1.15571	1.20019	1.06457	1.07619	1.05672	1.20093	1.05673	1.19889	1.16724
Internalizing (child)	[Ruminococcus] torques group (absolute)	1.06785	1.13539	1.11395	1.05387	1.03898	1.02079	1.08037	1.12843	1.17789	1.05298	1.05562	1.0213	1.118	1.06011	1.15992	1.20037	1.05033	1.0542	1.06545	1.15044	1.0579	1.19587	1.13495
Internalizing (child)	Anaerostipes (absolute)	1.0416	1.11928	1.10125	1.0665	1.02825	1.03527	1.03971	1.11448	1.18084	1.06719	1.05213	1.03556	1.11975	1.07774	1.14432	1.20479	1.06083	1.05943	1.08249	1.16822	1.05557	1.21816	1.14288
Internalizing (child)	Blautia (absolute)	1.06228	1.11997	1.09347	1.07437	1.02863	1.04141	1.06106	1.11544	1.1708	1.0746	1.0489	1.04159	1.11095	1.1597	1.14584	1.19469	1.07019	1.06333	1.09497	1.16243	1.05439	1.22594	1.17145
Internalizing (child)	Butyrivibrio (absolute)	1.02019	1.11992	1.10227	1.05739	1.02623	1.01751	1.02008	1.11451	1.17976	1.05786	1.04914	1.01738	1.11519	1.03691	1.15044	1.20009	1.05443	1.05129	1.06615	1.16305	1.06564	1.19812	1.13714
Internalizing (child)	CAG-56 (absolute)	1.05032	1.15313	1.11896	1.06854	1.02491	1.00792	1.06284	1.15004	1.18815	1.06786	1.05057	1.0104	1.12749	1.06689	1.18855	1.20837	1.06234	1.05441	1.05806	1.17208	1.05773	1.19686	1.12949
Internalizing (child)	Coprococcus 1 (absolute)	1.02012	1.11619	1.10623	1.05912	1.03374	1.02062	1.02077	1.11101	1.18115	1.0594	1.0598	1.02211	1.11788	1.02838	1.14137	1.20337	1.05692	1.06274	1.06222	1.1637	1.06313	1.18977	1.12966
Internalizing (child)	Coprococcus 2 (absolute)	1.03871	1.11199	1.09366	1.05482	1.03216	1.03545	1.04479	1.10728	1.17205	1.05514	1.05242	1.03642	1.12049	1.0657	1.14151	1.19612	1.053	1.05971	1.08325	1.16046	1.06268	1.20048	1.13538
Internalizing (child)	Coprococcus 3 (absolute)	1.094	1.12104	1.09283	1.06908	1.09112	1.03377	1.15844	1.11727	1.17075	1.06951	1.1315	1.02876	1.17148	1.18814	1.14765	1.19478	1.07755	1.14148	1.06358	1.22073	1.06687	1.19844	1.15323
Internalizing (child)	Dorea (absolute)	1.12217	1.124	1.10431	1.06235	1.113	1.01279	1.15376	1.12078	1.19011	1.06318	1.14569	1.01426	1.13918	1.15147	1.14709	1.2087	1.06028	1.14985	1.05506	1.18062	1.05526	1.20624	1.13348
Internalizing (child)	Fusicatenibacter (absolute)	1.17664	1.12283	1.10407	1.10814	1.14543	1.02775	1.26919	1.12066	1.19458	1.10839	1.18432	1.03113	1.17789	1.4001	1.14702	1.22624	1.11982	1.16815	1.08512	1.2439	1.05535	1.19636	1.22565
Internalizing (child)	Lachnoclostridium (absolute)	1.04474	1.1291	1.10016	1.0763	1.02953	1.01281	1.04526	1.12225	1.1837	1.07623	1.0521	1.01326	1.12235	1.04504	1.15277	1.20663	1.06635	1.05471	1.05994	1.17444	1.06148	1.19368	1.1321
Internalizing (child)	Lachnospira (absolute)	1.03997	1.13876	1.13113	1.05459	1.02959	1.00926	1.05348	1.13212	1.19807	1.05418	1.059	1.01011	1.1287	1.06594	1.15998	1.21606	1.05208	1.05604	1.05597	1.1692	1.05633	1.2212	1.13853
Internalizing (child)	Lachnospiraceae FCS020 group (absolute)	1.02406	1.10911	1.09664	1.05655	1.03794	1.01396	1.03487	1.10621	1.17352	1.0577	1.06199	1.01553	1.12107	1.08142	1.13739	1.19832	1.05394	1.07409	1.06087	1.1724	1.05791	1.2019	1.17034
Internalizing (child)	Lachnospiraceae ND3007 group (absolute)	1.02503	1.11702	1.10072	1.06525	1.02482	1.01943	1.06799	1.11315	1.18521	1.0667	1.0482	1.02245	1.15353	1.09005	1.14406	1.21013	1.05786	1.05479	1.07383	1.20507	1.05626	1.19753	1.14808
Internalizing (child)	Lachnospiraceae NK4A136 group (absolute)	1.04434	1.12001	1.10191	1.06539	1.0283	1.03781	1.08877	1.11736	1.177	1.06566	1.05271	1.03822	1.15059	1.1266	1.14915	1.19465	1.07414	1.06068	1.07965	1.20129	1.0704	1.19333	1.14554
Internalizing (child)	Lachnospiraceae UCG-001 (absolute)	1.03336	1.12959	1.11053	1.05891	1.02493	1.02233	1.07126	1.12495	1.17798	1.06036	1.04767	1.02129	1.15608	1.09718	1.14971	1.20028	1.05657	1.05203	1.06679	1.21433	1.05574	1.21331	1.13119
Internalizing (child)	Lachnospiraceae UCG-004 (absolute)	1.03709	1.13656	1.10358	1.05764	1.04063	1.00957	1.03883	1.13143	1.17862	1.05781	1.06428	1.01032	1.11807	1.06352	1.17356	1.20167	1.05464	1.0638	1.05297	1.17185	1.05634	1.22498	1.13372
Internalizing (child)	Marvinbryantia (absolute)	1.09176	1.12017	1.12341	1.0925	1.03431	1.02031	1.14118	1.11367	1.18493	1.09133	1.05327	1.02104	1.15591	1.13917	1.14624	1.20917	1.08651	1.06223	1.06592	1.21008	1.06058	1.20786	1.14082
Internalizing (child)	Roseburia (absolute)	1.04149	1.13834	1.09462	1.06286	1.02523	1.01074	1.07407	1.13639	1.17231	1.06354	1.04683	1.01261	1.14395	1.14117	1.17304	1.19782	1.06061	1.05018	1.05789	1.19739	1.0585	1.19992	1.18021
Internalizing (child)	Tyzzerella 3 (absolute)	1.02664	1.12001	1.1157	1.0589	1.0323	1.01018	1.02562	1.11499	1.18999	1.05886	1.054	1.01049	1.10965	1.05327	1.14877	1.21384	1.05464	1.05289	1.05691	1.163	1.05618	1.23903	1.13816
Internalizing (child)	Lachnospiraceae uncultured bacterium (absolute)	1.05962	1.13411	1.1132	1.07879	1.02973	1.00965	1.07402	1.13027	1.18335	1.07829	1.05539	1.0109	1.12927	1.07768	1.15877	1.19765	1.07469	1.05241	1.05538	1.18293	1.06276	1.19831	1.13217
Internalizing (child)	Intestinibacter (absolute)	1.01265	1.11694	1.1028	1.05889	1.02475	1.013	1.01492	1.11245	1.17707	1.05901	1.047	1.01326	1.11712	1.02973	1.14952	1.19809	1.05487	1.04741	1.05372	1.16812	1.0646	1.19762	1.13176
Internalizing (child)	Romboutsia (absolute)	1.04864	1.11401	1.12416	1.06887	1.03084	1.02117	1.05055	1.10968	1.20486	1.06843	1.05556	1.02297	1.12063	1.06046	1.14302	1.22963	1.06919	1.05734	1.06574	1.1718	1.05855	1.20276	1.13213
Internalizing (child)	Terrisporobacter (absolute)	1.08667	1.12801	1.11367	1.05701	1.04056	1.04455	1.08787	1.1245	1.18696	1.05753	1.06402	1.04657	1.11255	1.11275	1.15291	1.2155	1.05559	1.0559	1.08332	1.15893	1.07442	1.19904	1.14538
Internalizing (child)	[Eubacterium] coprostanoligenes group (absolute)	1.05938	1.12179	1.10853	1.06091	1.05247	1.01911	1.07037	1.11865	1.18014	1.06154	1.06978	1.0185	1.12528	1.09636	1.15394	1.20317	1.05821	1.07515	1.06871	1.17358	1.05616	1.19759	1.14868
Internalizing (child)	Butyricicoccus (absolute)	1.01424	1.11226	1.09114	1.05597	1.02288	1.01013	1.04069	1.11097	1.16668	1.05693	1.04162	1.01091	1.13534	1.06131	1.13935	1.19182	1.0602	1.04509	1.05539	1.18402	1.06099	1.19903	1.13258
Internalizing (child)	Faecalibacterium (absolute)	1.11576	1.11788	1.10066	1.06404	1.11204	1.01527	1.15382	1.11451	1.18583	1.06494	1.146	1.01614	1.14438	1.14854	1.14141	1.20685	1.06099	1.14848	1.05542	1.18755	1.05471	1.20409	1.13553
Internalizing (child)	Ruminiclostridium 5 (absolute)	1.09736	1.21489	1.10916	1.05969	1.02568	1.01047	1.09874	1.20867	1.18372	1.05988	1.04832	1.01132	1.11705	1.10912	1.23372	1.20083	1.05685	1.05097	1.06029	1.16591	1.07097	1.19736	1.13354
Internalizing (child)	Ruminiclostridium 6 (absolute)	1.04715	1.12655	1.10178	1.07052	1.03005	1.0099	1.06159	1.1201	1.17614	1.07042	1.05772	1.01061	1.1346	1.12469	1.16192	1.20177	1.08449	1.06265	1.05844	1.17201	1.05633	1.23314	1.13019
Internalizing (child)	Ruminiclostridium 9 (absolute)	1.04351	1.11706	1.1007	1.0585	1.02542	1.04813	1.09304	1.11405	1.1739	1.05827	1.0493	1.04993	1.1643	1.11074	1.14079	1.19664	1.05512	1.04997	1.10631	1.19435	1.05609	1.22203	1.14172
Internalizing (child)	Ruminococcaceae NK4A214 group (absolute)	1.0087	1.11375	1.10246	1.05855	1.02598	1.01133	1.01456	1.11011	1.18317	1.0586	1.04746	1.01211	1.11982	1.02834	1.14339	1.20893	1.05507	1.04909	1.05686	1.16577	1.05855	1.20328	1.13177
Internalizing (child)	Ruminococcaceae UCG-002 (absolute)	1.03515	1.12047	1.10421	1.07106	1.0249	1.01199	1.03731	1.11717	1.17921	1.07028	1.04742	1.01377	1.11578	1.04445	1.14434	1.19872	1.06543	1.05075	1.05624	1.16204	1.0573	1.19687	1.14265
Internalizing (child)	Ruminococcaceae UCG-003 (absolute)	1.02754	1.13396	1.0977	1.06063	1.02506	1.00889	1.04184	1.12716	1.18058	1.06007	1.0455	1.00981	1.13151	1.08286	1.18751	1.20528	1.05535	1.05138	1.05644	1.17192	1.06146	1.21561	1.13155
Internalizing (child)	Ruminococcaceae UCG-004 (absolute)	1.03255	1.12261	1.12635	1.062	1.02833	1.00947	1.04702	1.11785	1.19742	1.06184	1.05106	1.01043	1.13305	1.04887	1.15295	1.21561	1.05696	1.05218	1.05303	1.17799	1.05665	1.19939	1.12985
Internalizing (child)	Ruminococcaceae UCG-005 (absolute)	1.03331	1.11405	1.0984	1.0664	1.04564	1.01325	1.10951	1.10989	1.18377	1.06645	1.05798	1.01382	1.1973	1.15206	1.1418	1.21204	1.06217	1.06985	1.06004	1.26005	1.06431	1.19805	1.14674
Internalizing (child)	Ruminococcaceae UCG-010 (absolute)	1.04772	1.11854	1.12881	1.0602	1.0391	1.01196	1.10238	1.11361	1.2331	1.06026	1.05484	1.01232	1.17067	1.12932	1.14144	1.26181	1.05607	1.05625	1.05521	1.23513	1.06159	1.19745	1.14359
Internalizing (child)	Ruminococcaceae UCG-013 (absolute)	1.04819	1.11403	1.09753	1.05184	1.0264	1.04565	1.05343	1.11057	1.17662	1.05294	1.0443	1.04633	1.11613	1.06612	1.12874	1.19974	1.04765	1.04531	1.09057	1.16859	1.06092	1.20469	1.12694
Internalizing (child)	Ruminococcaceae UCG-014 (absolute)	1.03656	1.11374	1.11489	1.07429	1.02456	1.01425	1.09839	1.10767	1.2164	1.07712	1.04694	1.0131	1.17654	1.09986	1.13819	1.24561	1.06848	1.04857	1.05516	1.23189	1.05751	1.2013	1.12654
Internalizing (child)	Ruminococcus 1 (absolute)	1.10012	1.13301	1.10503	1.10693	1.02324	1.05924	1.11696	1.12982	1.17082	1.11054	1.03853	1.06203	1.11042	1.24158	1.15589	1.19238	1.117	1.05381	1.12513	1.18413	1.0579	1.2435	1.17106
Internalizing (child)	Ruminococcus 2 (absolute)	1.01202	1.12114	1.09861	1.05848	1.02658	1.00921	1.03448	1.11692	1.18016	1.05905	1.05165	1.01019	1.13858	1.05674	1.15015	1.20202	1.05564	1.05324	1.05837	1.18432	1.05616	1.19848	1.14691
Internalizing (child)	Subdoligranulum (absolute)	1.07256	1.12211	1.10982	1.05738	1.02654	1.04613	1.07419	1.11835	1.19118	1.05879	1.04665	1.04602	1.11249	1.15194	1.15101	1.19901	1.05637	1.06057	1.11063	1.16177	1.05468	1.23767	1.1405
Internalizing (child)	Ruminococcaceae uncultured bacterium (absolute)	1.05199	1.11703	1.10443	1.06613	1.05625	1.02083	1.06359	1.11253	1.18955	1.06702	1.08617	1.02165	1.12549	1.06089	1.14297	1.21006	1.06323	1.09048	1.05921	1.17346	1.05773	1.20394	1.12982
Internalizing (child)	Erysipelatoclostridium (absolute)	1.01076	1.11587	1.09823	1.06082	1.02757	1.01508	1.0371	1.11102	1.17599	1.06103	1.05318	1.01767	1.13944	1.08254	1.141	1.20116	1.05614	1.06212	1.0622	1.19633	1.06248	1.20084	1.15288
Internalizing (child)	Erysipelotrichaceae UCG-003 (absolute)	1.01247	1.1282	1.09966	1.05896	1.0262	1.00866	1.02708	1.12151	1.1723	1.06019	1.05808	1.00867	1.13392	1.07326	1.15865	1.2013	1.06399	1.05607	1.06069	1.16312	1.1081	1.21459	1.13674
Internalizing (child)	Holdemanella (absolute)	1.05973	1.16169	1.10549	1.05903	1.03484	1.01615	1.06478	1.15836	1.17653	1.05937	1.06037	1.01717	1.11762	1.10881	1.19168	1.1974	1.05559	1.06386	1.07066	1.15829	1.07748	1.20335	1.15036
Internalizing (child)	Turicibacter (absolute)	1.04384	1.12027	1.10226	1.06475	1.02915	1.02998	1.05159	1.11584	1.17694	1.06517	1.05633	1.03207	1.1237	1.10475	1.14519	1.19901	1.06785	1.06098	1.07164	1.17909	1.06608	1.20285	1.15356
Internalizing (child)	Phascolarctobacterium (absolute)	1.00677	1.11423	1.09744	1.06122	1.0243	1.00958	1.00709	1.10956	1.1739	1.06082	1.04772	1.01135	1.11458	1.04023	1.14175	1.1959	1.05669	1.04975	1.05824	1.1634	1.06933	1.2116	1.14112
Internalizing (child)	Dialister (absolute)	1.0743	1.12077	1.10002	1.0711	1.04058	1.05428	1.07881	1.11728	1.18366	1.07095	1.06405	1.0576	1.12156	1.10585	1.14083	1.2029	1.0659	1.06266	1.10106	1.16873	1.06191	1.2011	1.14309
Internalizing (child)	Bilophila (absolute)	1.02806	1.11405	1.09731	1.08136	1.03259	1.00926	1.03247	1.11002	1.17467	1.08333	1.05717	1.01002	1.1207	1.05923	1.14152	1.19753	1.08397	1.06074	1.05442	1.16783	1.06286	1.20065	1.14678
Internalizing (child)	Desulfovibrio (absolute)	1.02175	1.1211	1.10839	1.06361	1.02717	1.01247	1.05713	1.11579	1.19969	1.06418	1.04835	1.01554	1.15474	1.1543	1.15971	1.22202	1.07015	1.05061	1.05872	1.21627	1.07108	1.21539	1.18584
Internalizing (child)	Parasutterella (absolute)	1.04874	1.10921	1.12028	1.06173	1.04244	1.01514	1.05252	1.10566	1.20344	1.06348	1.06829	1.01551	1.1248	1.07346	1.1479	1.21879	1.06449	1.08693	1.05991	1.16938	1.05861	1.20535	1.14374
Internalizing (child)	Sutterella (absolute)	1.0401	1.12579	1.10697	1.06987	1.02553	1.01102	1.03735	1.11985	1.18426	1.06993	1.04852	1.01179	1.11551	1.06545	1.16302	1.20324	1.07264	1.05434	1.05515	1.16441	1.06017	1.19379	1.13818
Internalizing (child)	Enterobacteriaceae unidentified bacterium (absolute)	1.01187	1.12159	1.11426	1.06215	1.02861	1.01145	1.02452	1.11912	1.1847	1.06426	1.05512	1.01281	1.13201	1.03202	1.14759	1.20521	1.06244	1.05548	1.06002	1.17587	1.0564	1.20145	1.13388
Internalizing (child)	Tenericutes unidentified bacterium (absolute)	1.04079	1.11991	1.11032	1.0629	1.03087	1.01368	1.06574	1.11553	1.18113	1.06258	1.05104	1.01428	1.14623	1.12808	1.14371	1.2074	1.06348	1.0541	1.05386	1.17417	1.08314	1.25423	1.13876
Internalizing (child)	Mollicutes RF39 unidentified bacterium (absolute)	1.02132	1.11419	1.11731	1.05736	1.02777	1.0137	1.04045	1.10939	1.18766	1.0584	1.0529	1.01499	1.13495	1.04568	1.14243	1.21137	1.05517	1.05254	1.05711	1.17399	1.06079	1.20303	1.13789
Internalizing (child)	Mollicutes RF39 uncultured bacterium (absolute)	1.00982	1.11859	1.09626	1.05249	1.02273	1.01434	1.04569	1.11291	1.17989	1.05193	1.04627	1.01455	1.16062	1.09948	1.14528	1.19824	1.05216	1.04934	1.05791	1.19352	1.05713	1.21838	1.15392
Internalizing (child)	Akkermansia (absolute)	1.01177	1.11483	1.09757	1.05719	1.02421	1.0203	1.05459	1.11041	1.17967	1.05699	1.04841	1.02094	1.16036	1.06781	1.1426	1.20232	1.05322	1.05095	1.0668	1.20649	1.05916	1.19905	1.13504
Internalizing (child)	Total absolute abundances	1.05584	1.1165	1.09184	1.06841	1.01946	1.04912	1.05596	1.11161	1.17465	1.0689	1.04081	1.04845	1.12201	1.12468	1.14178	1.19666	1.0648	1.05195	1.10101	1.16877	1.0537	1.2365	1.14567
Internalizing (child)	Lactate	1.02056	1.12202	1.10368	1.05969	1.0286	1.01062	1.04249	1.11741	1.19137	1.06031	1.05395	1.01104	1.14092	1.06376	1.14816	1.21801	1.05818	1.05209	1.05602	1.19569	1.06183	1.19847	1.14226
Internalizing (child)	Acetate	1.04012	1.11461	1.09983	1.0663	1.03223	1.03545	1.04763	1.10976	1.17775	1.06596	1.05778	1.03736	1.1203	1.06239	1.14309	1.20383	1.06629	1.05271	1.09135	1.16756	1.0633	1.20187	1.12889
Internalizing (child)	Propionate	1.03294	1.12449	1.09992	1.06047	1.05012	1.01165	1.05236	1.12042	1.17916	1.06026	1.08119	1.01264	1.13354	1.05464	1.15259	1.20297	1.05697	1.07546	1.06152	1.17628	1.06202	1.20332	1.13517
Internalizing (child)	Isobutyrate	1.13169	1.12076	1.10969	1.17853	1.0285	1.02513	1.12842	1.11642	1.1873	1.17423	1.05155	1.0253	1.11559	1.16375	1.15389	1.206	1.17627	1.05252	1.08859	1.16389	1.06596	1.21684	1.14882
Internalizing (child)	Butyrate	1.02096	1.11625	1.10327	1.07109	1.03121	1.00916	1.02543	1.11271	1.18038	1.07069	1.05609	1.01028	1.11826	1.04331	1.14229	1.20168	1.06268	1.05826	1.05473	1.16701	1.05583	1.20707	1.15268
Internalizing (child)	Isovalerate	1.02607	1.11382	1.10698	1.06061	1.03167	1.01567	1.03353	1.10923	1.1784	1.06079	1.05245	1.0184	1.12284	1.09466	1.13991	1.199	1.05448	1.05654	1.06935	1.18619	1.06151	1.20398	1.17171
Internalizing (child)	Valerate	1.03313	1.11384	1.09771	1.08398	1.03276	1.01102	1.03562	1.10915	1.17601	1.08351	1.05444	1.01305	1.11901	1.07979	1.14023	1.20159	1.08292	1.05721	1.06265	1.17546	1.07214	1.20628	1.1403
Internalizing (child)	Total SCFAs	1.03228	1.11702	1.10008	1.06151	1.0413	1.02261	1.04645	1.11238	1.17921	1.06125	1.06975	1.02406	1.12742	1.05137	1.14319	1.20446	1.06021	1.06181	1.07654	1.1708	1.06358	1.1984	1.13125
Internalizing (child)	Total BCFAs	1.13234	1.1194	1.11392	1.16909	1.03136	1.02859	1.12723	1.1151	1.18938	1.16454	1.05368	1.02946	1.11485	1.14439	1.15154	1.20618	1.15735	1.05479	1.09416	1.16849	1.06874	1.20881	1.13361
Internalizing (child)	Ratio of total BCFAs to total SCFAs	1.1094	1.12337	1.10697	1.16493	1.0322	1.01331	1.10622	1.11945	1.1821	1.16099	1.05447	1.01416	1.11857	1.1157	1.15693	1.20092	1.14957	1.05671	1.07075	1.17287	1.06296	1.20828	1.14158
Externalizing (child)	Chao1	1.06154	1.12542	1.11887	1.11577	1.03361	1.01812	1.10568	1.12878	1.20035	1.11619	1.04804	1.02224	1.13885	1.12286	1.15997	1.2517	1.1193	1.06907	1.05605	1.2032	1.08191	1.18837	1.0948
Externalizing (child)	Shannon diversity	1.01184	1.12966	1.10288	1.0663	1.03021	1.0199	1.04814	1.13155	1.17485	1.06645	1.04573	1.02266	1.13333	1.05351	1.16278	1.22039	1.06957	1.06624	1.05613	1.19369	1.07212	1.18934	1.09611
Externalizing (child)	Phylogenetic diversity	1.01359	1.12328	1.10712	1.06893	1.03498	1.0171	1.04652	1.12562	1.17262	1.06886	1.04845	1.01907	1.12789	1.06626	1.15788	1.21511	1.07146	1.07113	1.05162	1.18447	1.07837	1.18646	1.10286
Externalizing (child)	Methanobrevibacter (relative)	1.03958	1.16402	1.10304	1.06813	1.03022	1.01697	1.04887	1.16518	1.17206	1.06843	1.04609	1.01861	1.10455	1.05617	1.19359	1.21665	1.07132	1.0665	1.05143	1.15867	1.06952	1.18859	1.10324
Externalizing (child)	Bifidobacterium (relative)	1.08375	1.15049	1.10802	1.06654	1.05494	1.04053	1.08363	1.15329	1.17768	1.06622	1.07104	1.04162	1.09517	1.14747	1.1898	1.22029	1.07128	1.09903	1.08332	1.15296	1.11931	1.21054	1.09837
Externalizing (child)	Adlercreutzia (relative)	1.02223	1.12266	1.10894	1.07988	1.03066	1.01971	1.03702	1.12466	1.1738	1.07975	1.04615	1.02109	1.10884	1.10239	1.15609	1.21876	1.08242	1.06725	1.05993	1.16186	1.06953	1.19991	1.16038
Externalizing (child)	Senegalimassilia (relative)	1.05023	1.14236	1.11216	1.07347	1.03794	1.02987	1.09964	1.14459	1.17332	1.07465	1.06114	1.03034	1.14569	1.11619	1.172	1.21767	1.07819	1.08032	1.06725	1.19697	1.06923	1.19094	1.11202
Externalizing (child)	Eggerthellaceae uncultured bacterium (relative)	1.04648	1.12232	1.09862	1.07492	1.0579	1.02766	1.04634	1.12402	1.17055	1.07484	1.07452	1.02925	1.09816	1.06569	1.1485	1.21529	1.07858	1.09816	1.05811	1.15398	1.07105	1.19481	1.1195
Externalizing (child)	Bacteroides (relative)	1.05744	1.1281	1.10553	1.11371	1.03453	1.02359	1.06315	1.12952	1.17278	1.11373	1.05275	1.02557	1.10134	1.07758	1.16445	1.2156	1.11412	1.07588	1.05871	1.15622	1.07173	1.19532	1.09611
Externalizing (child)	Barnesiella (relative)	1.00611	1.1158	1.09542	1.07342	1.03137	1.01927	1.03108	1.11625	1.16709	1.07423	1.04847	1.0207	1.12096	1.10265	1.14371	1.21305	1.08172	1.06848	1.05975	1.18246	1.07671	1.19629	1.16799
Externalizing (child)	Odoribacter (relative)	1.01644	1.12613	1.10249	1.06958	1.037	1.01876	1.02799	1.12767	1.17533	1.06987	1.0579	1.01992	1.10961	1.05161	1.15795	1.22478	1.07457	1.07889	1.0554	1.16758	1.07145	1.20498	1.09756
Externalizing (child)	Muribaculaceae uncultured bacterium (relative)	1.05219	1.12467	1.12017	1.06474	1.0431	1.03245	1.07764	1.12666	1.18068	1.06466	1.05578	1.03621	1.12042	1.09795	1.15838	1.22313	1.06831	1.07955	1.07419	1.18294	1.08682	1.19142	1.09612
Externalizing (child)	Paraprevotella (relative)	1.04219	1.12195	1.10689	1.08346	1.03233	1.03586	1.04546	1.12382	1.17411	1.0848	1.04795	1.0389	1.09404	1.06036	1.15308	1.2178	1.08808	1.06969	1.07059	1.14803	1.07609	1.18929	1.10002
Externalizing (child)	Prevotella 9 (relative)	1.04141	1.14462	1.10197	1.08589	1.03388	1.01732	1.08606	1.14645	1.17029	1.08626	1.05489	1.01816	1.13838	1.10707	1.18479	1.21294	1.09	1.0784	1.05041	1.18496	1.08894	1.18872	1.09756
Externalizing (child)	Alistipes (relative)	1.04615	1.17794	1.10834	1.07132	1.02995	1.01897	1.06198	1.1798	1.17341	1.07158	1.04916	1.02056	1.11108	1.07849	1.2121	1.21733	1.07472	1.06913	1.05494	1.16523	1.07028	1.19049	1.10659
Externalizing (child)	Parabacteroides (relative)	1.01511	1.12471	1.10503	1.06743	1.04252	1.01769	1.02347	1.12639	1.17267	1.06753	1.06192	1.01945	1.10314	1.0285	1.1593	1.21722	1.07058	1.08553	1.0525	1.15759	1.07354	1.18938	1.09559
Externalizing (child)	Gastranaerophilales uncultured bacterium (relative)	1.03021	1.12037	1.12455	1.06598	1.03758	1.01935	1.03193	1.12212	1.19673	1.06615	1.05255	1.02099	1.09446	1.06277	1.15433	1.25496	1.06893	1.07287	1.05997	1.15383	1.0757	1.2223	1.10587
Externalizing (child)	Streptococcus (relative)	1.01247	1.12679	1.10292	1.06614	1.03764	1.01969	1.03785	1.12979	1.1768	1.06615	1.05819	1.02203	1.12242	1.05895	1.15883	1.22335	1.06996	1.08233	1.05854	1.1828	1.06954	1.21187	1.10465
Externalizing (child)	Christensenellaceae R-7 group (relative)	1.04509	1.14647	1.11447	1.06811	1.02975	1.03332	1.1328	1.15057	1.17324	1.0683	1.04874	1.03356	1.18394	1.15815	1.18447	1.21569	1.07191	1.06938	1.06373	1.26116	1.07174	1.20865	1.09634
Externalizing (child)	Clostridium sensu stricto 1 (relative)	1.06386	1.13889	1.10639	1.06602	1.02813	1.05505	1.06886	1.14103	1.17277	1.06537	1.04353	1.05642	1.09928	1.13186	1.17572	1.21423	1.06919	1.06518	1.10095	1.16477	1.08215	1.23692	1.10705
Externalizing (child)	Clostridiales vadinBB60 group unidentified bacterium (relative)	1.04249	1.15035	1.10837	1.06684	1.02895	1.02537	1.04741	1.15209	1.17508	1.06679	1.04429	1.02795	1.09781	1.09667	1.17881	1.21692	1.06926	1.06432	1.05573	1.15026	1.06912	1.18009	1.14433
Externalizing (child)	Clostridiales vadinBB60 group uncultured bacterium (relative)	1.05443	1.14123	1.11113	1.07536	1.04265	1.01718	1.11517	1.14524	1.19424	1.07604	1.05372	1.01896	1.15236	1.14883	1.17856	1.2466	1.08091	1.07334	1.05112	1.22564	1.06787	1.21997	1.09613
Externalizing (child)	Family XIII AD3011 group (relative)	1.06549	1.18053	1.10818	1.06972	1.0307	1.01684	1.08444	1.18173	1.1735	1.07012	1.04884	1.01859	1.11571	1.08982	1.21382	1.21688	1.07353	1.06888	1.05156	1.17462	1.07111	1.19132	1.09601
Externalizing (child)	Lachnospiraceae unidentified bacterium (relative)	1.06262	1.17407	1.10363	1.06794	1.02932	1.02571	1.06984	1.17521	1.17386	1.06795	1.04749	1.02795	1.10415	1.07594	1.20372	1.21903	1.07146	1.0682	1.06187	1.15611	1.07393	1.18886	1.09655
Externalizing (child)	[Eubacterium] eligens group (relative)	1.05674	1.12972	1.10287	1.07144	1.0626	1.02751	1.06934	1.13183	1.17198	1.07156	1.07469	1.0298	1.10595	1.15094	1.15896	1.21612	1.07558	1.10549	1.05688	1.15828	1.07499	1.21493	1.1533
Externalizing (child)	[Eubacterium] hallii group (relative)	1.03814	1.12191	1.11489	1.06946	1.04782	1.01789	1.04994	1.12398	1.17607	1.0695	1.06618	1.0201	1.10172	1.07459	1.15493	1.21734	1.07521	1.09137	1.05482	1.16104	1.06944	1.20547	1.10136
Externalizing (child)	[Eubacterium] ruminantium group (relative)	1.07579	1.17174	1.10668	1.07594	1.03806	1.01735	1.07678	1.17274	1.17337	1.07581	1.05614	1.01903	1.09455	1.09482	1.21249	1.21607	1.07737	1.07432	1.05194	1.14596	1.07056	1.19135	1.09955
Externalizing (child)	[Eubacterium] ventriosum group (relative)	1.09524	1.14298	1.15185	1.06664	1.03346	1.02218	1.09741	1.14504	1.21918	1.06673	1.05022	1.02368	1.09507	1.10388	1.17782	1.26716	1.0701	1.07116	1.05841	1.15109	1.07286	1.19006	1.09809
Externalizing (child)	[Eubacterium] xylanophilum group (relative)	1.01828	1.12201	1.11176	1.06452	1.03781	1.01764	1.02232	1.12376	1.17932	1.06479	1.05539	1.01914	1.09583	1.04955	1.15497	1.22184	1.06758	1.07347	1.0534	1.14903	1.07106	1.18896	1.12167
Externalizing (child)	[Ruminococcus] gauvreauii group (relative)	1.02311	1.1257	1.11659	1.06386	1.02919	1.02149	1.03991	1.12745	1.1956	1.0642	1.04631	1.0225	1.11227	1.07886	1.15631	1.23892	1.06783	1.0669	1.05982	1.16127	1.07344	1.19648	1.1325
Externalizing (child)	[Ruminococcus] torques group (relative)	1.02411	1.12966	1.106	1.07642	1.03297	1.01849	1.0355	1.13282	1.18092	1.07677	1.04937	1.02058	1.10925	1.04033	1.16384	1.2229	1.08052	1.06921	1.05232	1.16827	1.06984	1.1872	1.0973
Externalizing (child)	Anaerostipes (relative)	1.02641	1.12174	1.10481	1.06532	1.04927	1.01856	1.02706	1.12354	1.17461	1.06553	1.06625	1.02018	1.09355	1.03514	1.15491	1.2171	1.06842	1.08448	1.05293	1.14719	1.07104	1.18626	1.10105
Externalizing (child)	Blautia (relative)	1.0428	1.12376	1.10413	1.07672	1.05304	1.01949	1.04225	1.12551	1.17256	1.07686	1.06692	1.02113	1.09337	1.08894	1.15716	1.21806	1.07876	1.0872	1.05313	1.14734	1.07082	1.18997	1.13502
Externalizing (child)	Butyrivibrio (relative)	1.05961	1.15177	1.10965	1.0725	1.03154	1.03142	1.06148	1.15381	1.17783	1.07266	1.04752	1.03388	1.09531	1.08834	1.18312	1.2189	1.07586	1.06865	1.07367	1.15327	1.08139	1.20895	1.09784
Externalizing (child)	CAG-56 (relative)	1.04309	1.14816	1.11362	1.08654	1.03533	1.01767	1.04447	1.14973	1.18426	1.08728	1.05212	1.01922	1.09307	1.05168	1.17792	1.23075	1.09163	1.07444	1.05255	1.14746	1.06886	1.19453	1.0965
Externalizing (child)	Coprococcus 1 (relative)	1.04157	1.14308	1.10541	1.06615	1.04556	1.0172	1.05934	1.14471	1.17237	1.06629	1.05784	1.01869	1.1134	1.0593	1.17629	1.21648	1.06936	1.07849	1.0514	1.16801	1.06935	1.18786	1.09568
Externalizing (child)	Coprococcus 2 (relative)	1.03506	1.12213	1.11532	1.06525	1.02894	1.03968	1.03482	1.12394	1.18604	1.06543	1.0453	1.04075	1.09492	1.0705	1.15646	1.23072	1.0684	1.06573	1.07954	1.14857	1.0761	1.19217	1.12478
Externalizing (child)	Coprococcus 3 (relative)	1.03518	1.1282	1.10457	1.06908	1.05171	1.02047	1.04497	1.13022	1.17678	1.0696	1.07153	1.02217	1.10431	1.04946	1.16134	1.21981	1.07296	1.09426	1.05491	1.15677	1.073	1.18816	1.09681
Externalizing (child)	Dorea (relative)	1.02084	1.12256	1.10339	1.06628	1.04124	1.02542	1.04342	1.1243	1.17436	1.06639	1.06264	1.02829	1.11918	1.04429	1.15611	1.21868	1.06938	1.08311	1.06197	1.17503	1.06899	1.18844	1.0964
Externalizing (child)	Fusicatenibacter (relative)	1.04419	1.132	1.11082	1.09552	1.02936	1.03001	1.04488	1.13427	1.18101	1.09599	1.04546	1.03149	1.09386	1.08442	1.1743	1.22554	1.09758	1.06767	1.0632	1.14933	1.09328	1.19653	1.10219
Externalizing (child)	Lachnoclostridium (relative)	1.02009	1.13358	1.10138	1.06689	1.03232	1.0231	1.0554	1.13666	1.17149	1.06728	1.0513	1.02412	1.12871	1.05754	1.16586	1.2148	1.07046	1.07133	1.05855	1.18222	1.06942	1.18929	1.09726
Externalizing (child)	Lachnospira (relative)	1.09841	1.13076	1.11571	1.08229	1.02987	1.0864	1.12538	1.13262	1.17856	1.08305	1.04836	1.08568	1.12267	1.21307	1.16363	1.22134	1.08262	1.06743	1.10886	1.18602	1.14604	1.18782	1.10765
Externalizing (child)	Lachnospiraceae FCS020 group (relative)	1.06713	1.12787	1.11826	1.12679	1.03027	1.0226	1.08925	1.12898	1.17597	1.12706	1.05062	1.02529	1.11962	1.11652	1.15802	1.22281	1.12995	1.07309	1.0541	1.17196	1.07027	1.19778	1.11242
Externalizing (child)	Lachnospiraceae ND3007 group (relative)	1.03243	1.12775	1.10278	1.06723	1.0301	1.04004	1.03761	1.12979	1.17287	1.06761	1.04542	1.04099	1.09862	1.0507	1.16123	1.21853	1.07058	1.0652	1.06987	1.16002	1.07279	1.202	1.09591
Externalizing (child)	Lachnospiraceae NK4A136 group (relative)	1.0741	1.14293	1.10134	1.07461	1.04588	1.05391	1.07466	1.14422	1.16856	1.07473	1.06232	1.05596	1.08961	1.10172	1.17096	1.21186	1.07784	1.08144	1.10153	1.1458	1.07919	1.21022	1.09778
Externalizing (child)	Lachnospiraceae UCG-001 (relative)	1.02352	1.13276	1.11581	1.06576	1.03097	1.02795	1.09451	1.13833	1.17345	1.06648	1.05026	1.02882	1.16717	1.09641	1.16846	1.21724	1.06965	1.06982	1.05908	1.22189	1.07055	1.18606	1.09342
Externalizing (child)	Lachnospiraceae UCG-004 (relative)	1.03008	1.12688	1.10511	1.07365	1.04561	1.0211	1.04922	1.12928	1.17197	1.07464	1.0675	1.02224	1.11358	1.05627	1.16122	1.21565	1.07868	1.08831	1.05592	1.17077	1.0691	1.18997	1.09963
Externalizing (child)	Marvinbryantia (relative)	1.06548	1.12413	1.12516	1.09631	1.03104	1.01695	1.1056	1.12611	1.1824	1.09825	1.04596	1.01875	1.13493	1.11245	1.1579	1.22587	1.09998	1.0667	1.05184	1.1922	1.07306	1.18758	1.09837
Externalizing (child)	Roseburia (relative)	1.04656	1.1337	1.10845	1.0691	1.03652	1.04413	1.11451	1.13422	1.1892	1.06954	1.05094	1.04746	1.16598	1.11739	1.16591	1.23441	1.07308	1.0723	1.08487	1.21736	1.07044	1.19825	1.09961
Externalizing (child)	Tyzzerella 3 (relative)	1.00706	1.12901	1.10504	1.07122	1.02822	1.01723	1.00739	1.13077	1.17102	1.07153	1.04392	1.01839	1.08817	1.02564	1.17001	1.21563	1.07362	1.0618	1.05108	1.14888	1.07065	1.21356	1.10217
Externalizing (child)	Lachnospiraceae uncultured bacterium (relative)	1.07809	1.14517	1.12229	1.077	1.02984	1.03468	1.07875	1.14665	1.19003	1.07694	1.04634	1.03742	1.09416	1.10234	1.1834	1.22904	1.08001	1.0669	1.07914	1.15048	1.07948	1.20318	1.10273
Externalizing (child)	Intestinibacter (relative)	1.08714	1.14178	1.13586	1.0661	1.02911	1.05948	1.08621	1.14305	1.20628	1.06656	1.04561	1.06107	1.0941	1.12163	1.17696	1.24183	1.06929	1.06579	1.09282	1.14827	1.07015	1.20015	1.10651
Externalizing (child)	Romboutsia (relative)	1.09172	1.1726	1.11394	1.06813	1.04112	1.04318	1.09488	1.17236	1.17864	1.06833	1.05836	1.04562	1.09681	1.10111	1.20479	1.22079	1.07116	1.07848	1.08101	1.15436	1.06982	1.19463	1.09631
Externalizing (child)	Terrisporobacter (relative)	1.046	1.12544	1.10102	1.07159	1.04017	1.04772	1.04825	1.12707	1.17362	1.07286	1.05688	1.05025	1.10095	1.05344	1.16248	1.21617	1.0764	1.07697	1.07728	1.16244	1.07106	1.18879	1.09348
Externalizing (child)	[Eubacterium] coprostanoligenes group (relative)	1.03599	1.151	1.10768	1.0635	1.0361	1.01991	1.05945	1.15246	1.17166	1.06373	1.0507	1.02172	1.11785	1.07362	1.18655	1.21711	1.06788	1.06914	1.05286	1.16487	1.07925	1.18472	1.10339
Externalizing (child)	Butyricicoccus (relative)	1.02279	1.1267	1.10829	1.06469	1.04309	1.01924	1.03477	1.12808	1.17179	1.06481	1.06284	1.02057	1.10467	1.05275	1.15935	1.21618	1.06815	1.08757	1.05479	1.1592	1.07921	1.18945	1.10221
Externalizing (child)	Faecalibacterium (relative)	1.04048	1.13084	1.10759	1.09628	1.0339	1.02891	1.04782	1.1321	1.17723	1.09665	1.05602	1.02979	1.11091	1.06152	1.16338	1.22447	1.10549	1.07493	1.06503	1.16216	1.08467	1.18823	1.09474
Externalizing (child)	Ruminiclostridium 5 (relative)	1.06814	1.15537	1.10213	1.08121	1.03208	1.01894	1.07473	1.15767	1.17181	1.08165	1.04672	1.0201	1.09779	1.09711	1.19201	1.21717	1.08291	1.06673	1.05707	1.14861	1.0719	1.18856	1.11288
Externalizing (child)	Ruminiclostridium 6 (relative)	1.10573	1.16882	1.10572	1.09401	1.04108	1.02155	1.13353	1.17315	1.17507	1.09581	1.06144	1.02291	1.11675	1.13784	1.20564	1.21686	1.10101	1.08635	1.05386	1.16569	1.06654	1.1816	1.09505
Externalizing (child)	Ruminiclostridium 9 (relative)	1.0197	1.12658	1.10286	1.06482	1.03063	1.03303	1.03455	1.12787	1.17202	1.06525	1.04905	1.03262	1.11213	1.04921	1.15764	1.21604	1.06823	1.06816	1.06796	1.16178	1.07086	1.19925	1.09582
Externalizing (child)	Ruminococcaceae NK4A214 group (relative)	1.08981	1.15864	1.106	1.08778	1.0623	1.01886	1.09952	1.16086	1.1787	1.08895	1.07523	1.02032	1.10115	1.11361	1.18861	1.22337	1.09363	1.10198	1.05226	1.16135	1.08147	1.19134	1.09685
Externalizing (child)	Ruminococcaceae UCG-002 (relative)	1.05233	1.14362	1.10494	1.06351	1.05088	1.01976	1.07451	1.14501	1.16992	1.06388	1.06274	1.02179	1.11648	1.08634	1.17387	1.2143	1.06782	1.08437	1.0548	1.17018	1.07284	1.19021	1.10782
Externalizing (child)	Ruminococcaceae UCG-003 (relative)	1.01124	1.13371	1.1052	1.0661	1.02959	1.01915	1.03618	1.1366	1.17974	1.06636	1.0465	1.02174	1.12034	1.07161	1.17532	1.22142	1.06924	1.06666	1.05326	1.17043	1.07779	1.21273	1.09618
Externalizing (child)	Ruminococcaceae UCG-004 (relative)	1.0044	1.12253	1.10502	1.06475	1.0285	1.01727	1.00924	1.12436	1.1716	1.06494	1.0454	1.01902	1.09859	1.02127	1.15797	1.21622	1.06829	1.06726	1.0529	1.15221	1.07647	1.19212	1.09812
Externalizing (child)	Ruminococcaceae UCG-005 (relative)	1.02837	1.14553	1.10248	1.06525	1.03165	1.01699	1.11932	1.14894	1.17531	1.06563	1.04592	1.01821	1.1904	1.12072	1.18026	1.22087	1.06911	1.06615	1.05182	1.24646	1.06998	1.18774	1.09812
Externalizing (child)	Ruminococcaceae UCG-010 (relative)	1.00293	1.13054	1.10635	1.06641	1.03025	1.01659	1.05549	1.13422	1.17716	1.06657	1.0459	1.01797	1.14897	1.06264	1.16522	1.22153	1.06969	1.06801	1.05215	1.21162	1.07314	1.18358	1.09601
Externalizing (child)	Ruminococcaceae UCG-013 (relative)	1.02029	1.13118	1.10313	1.06361	1.03592	1.02045	1.04524	1.13338	1.17441	1.06366	1.04852	1.02146	1.1178	1.0628	1.16592	1.21805	1.06709	1.06816	1.05238	1.17825	1.07062	1.19261	1.11254
Externalizing (child)	Ruminococcaceae UCG-014 (relative)	1.0204	1.14401	1.10662	1.0662	1.03039	1.01806	1.05501	1.14696	1.17379	1.06643	1.04772	1.01931	1.13008	1.0761	1.18213	1.21741	1.0699	1.06818	1.0514	1.18719	1.07048	1.18825	1.11546
Externalizing (child)	Ruminococcus 1 (relative)	1.05491	1.12415	1.12095	1.06621	1.04595	1.0324	1.0643	1.12617	1.18439	1.06651	1.05935	1.03331	1.1028	1.07172	1.15735	1.22744	1.06966	1.0804	1.06871	1.15722	1.06914	1.18819	1.10418
Externalizing (child)	Ruminococcus 2 (relative)	1.08169	1.14129	1.10487	1.06637	1.05827	1.03925	1.14057	1.14503	1.17371	1.0667	1.08897	1.03969	1.1534	1.15095	1.17875	1.21742	1.06982	1.10564	1.07739	1.2011	1.06887	1.19539	1.09613
Externalizing (child)	Subdoligranulum (relative)	1.0393	1.12163	1.11702	1.07938	1.03153	1.01662	1.0508	1.12321	1.19601	1.07938	1.04445	1.01801	1.10424	1.05737	1.15356	1.23317	1.08331	1.06421	1.05059	1.15662	1.07103	1.18335	1.09955
Externalizing (child)	Ruminococcaceae uncultured bacterium (relative)	1.00733	1.12222	1.10556	1.06738	1.03013	1.01507	1.00814	1.12393	1.17484	1.06748	1.04783	1.01612	1.09519	1.02325	1.15356	1.22258	1.0706	1.06687	1.05169	1.15138	1.07295	1.20491	1.09545
Externalizing (child)	Erysipelatoclostridium (relative)	1.02887	1.12077	1.1019	1.06751	1.04648	1.01614	1.04654	1.12206	1.17741	1.06751	1.07437	1.01729	1.12046	1.05602	1.1548	1.21861	1.07125	1.09468	1.05222	1.1652	1.0714	1.19493	1.10071
Externalizing (child)	Erysipelotrichaceae UCG-003 (relative)	1.02262	1.12413	1.11209	1.06567	1.03045	1.02394	1.02259	1.12621	1.1794	1.06591	1.04631	1.0255	1.09075	1.02926	1.1572	1.22422	1.06888	1.06917	1.05877	1.14455	1.06797	1.188	1.099
Externalizing (child)	Holdemanella (relative)	1.0453	1.12526	1.13674	1.06835	1.04468	1.01689	1.12764	1.12593	1.18886	1.06855	1.07309	1.01803	1.18388	1.17205	1.15736	1.23773	1.07241	1.09581	1.05328	1.22983	1.08175	1.20115	1.12719
Externalizing (child)	Turicibacter (relative)	1.06007	1.13242	1.10315	1.08828	1.03777	1.02981	1.09138	1.13438	1.17664	1.08972	1.05921	1.03351	1.1275	1.17533	1.1634	1.22616	1.09937	1.08075	1.06266	1.19282	1.06926	1.19341	1.15946
Externalizing (child)	Phascolarctobacterium (relative)	1.00825	1.12861	1.10292	1.06692	1.03222	1.01825	1.01156	1.13057	1.17596	1.06692	1.04904	1.01971	1.10131	1.02724	1.16735	1.21917	1.07003	1.07143	1.04804	1.15533	1.06782	1.18944	1.10581
Externalizing (child)	Dialister (relative)	1.05512	1.13454	1.1054	1.07332	1.0499	1.03315	1.05526	1.13633	1.17557	1.07356	1.06639	1.03476	1.09597	1.06474	1.16545	1.21986	1.07663	1.09008	1.07151	1.15099	1.06926	1.19419	1.09766
Externalizing (child)	Bilophila (relative)	1.03684	1.12639	1.10407	1.08301	1.047	1.01708	1.04645	1.1283	1.1717	1.08352	1.06719	1.01862	1.10288	1.06301	1.15972	1.216	1.08846	1.09176	1.05232	1.15258	1.08077	1.19076	1.10212
Externalizing (child)	Desulfovibrio (relative)	1.01154	1.12243	1.10498	1.06695	1.03377	1.01668	1.03032	1.1241	1.18117	1.06711	1.04922	1.01867	1.11535	1.04072	1.15652	1.22417	1.07106	1.0693	1.05127	1.16615	1.07364	1.19166	1.1034
Externalizing (child)	Parasutterella (relative)	1.03041	1.13508	1.11939	1.06778	1.03376	1.01792	1.0309	1.13723	1.18651	1.0685	1.04929	1.01997	1.08854	1.04893	1.17131	1.22264	1.07266	1.07568	1.05555	1.14825	1.08592	1.18788	1.09808
Externalizing (child)	Sutterella (relative)	1.04492	1.12442	1.1031	1.07284	1.02777	1.05143	1.04814	1.12621	1.17343	1.07364	1.04311	1.05223	1.09519	1.05632	1.15828	1.21394	1.07668	1.06521	1.08529	1.14698	1.07069	1.18902	1.09988
Externalizing (child)	Enterobacteriaceae unidentified bacterium (relative)	1.03533	1.12986	1.12428	1.07191	1.02981	1.02734	1.04994	1.13119	1.18534	1.07167	1.04685	1.03001	1.10983	1.05101	1.16193	1.22879	1.07499	1.06695	1.06281	1.16475	1.06976	1.18786	1.09584
Externalizing (child)	Tenericutes unidentified bacterium (relative)	1.02043	1.12882	1.1145	1.07228	1.03216	1.01667	1.08009	1.1321	1.17593	1.07356	1.04986	1.01956	1.15564	1.10512	1.15993	1.21997	1.07533	1.07039	1.0549	1.20148	1.07032	1.2172	1.09688
Externalizing (child)	Mollicutes RF39 unidentified bacterium (relative)	1.00553	1.12341	1.10539	1.06653	1.02971	1.01758	1.00928	1.12515	1.17324	1.06657	1.04634	1.01966	1.09852	1.01404	1.15664	1.217	1.06988	1.06648	1.05309	1.15443	1.07175	1.18783	1.09778
Externalizing (child)	Mollicutes RF39 uncultured bacterium (relative)	1.00375	1.1261	1.10739	1.06779	1.03042	1.01672	1.03263	1.12878	1.17468	1.06819	1.04497	1.01891	1.12389	1.0573	1.16037	1.21999	1.0711	1.06544	1.05198	1.17642	1.06912	1.19504	1.1117
Externalizing (child)	Akkermansia (relative)	1.0409	1.14681	1.10305	1.0704	1.0425	1.02279	1.07009	1.14853	1.17666	1.07052	1.06602	1.02354	1.12677	1.08573	1.17516	1.21994	1.07406	1.08436	1.05923	1.17511	1.06921	1.19963	1.10788
Externalizing (child)	Methanobrevibacter (absolute)	1.04402	1.13997	1.11362	1.06554	1.04176	1.02573	1.04372	1.14173	1.18398	1.06574	1.05762	1.02735	1.09408	1.05766	1.16899	1.23163	1.06907	1.07936	1.06411	1.14881	1.06957	1.20027	1.10577
Externalizing (child)	Bifidobacterium (absolute)	1.07846	1.14131	1.10565	1.06606	1.031	1.07806	1.07929	1.14347	1.17481	1.06612	1.04746	1.08061	1.09391	1.12483	1.17719	1.21627	1.0695	1.06904	1.12279	1.15001	1.08577	1.20879	1.10234
Externalizing (child)	Adlercreutzia (absolute)	1.04056	1.12244	1.10602	1.10392	1.03042	1.01697	1.06236	1.12429	1.17261	1.10411	1.04605	1.0185	1.11724	1.12874	1.15867	1.21702	1.10794	1.06679	1.05264	1.16703	1.06955	1.20612	1.15886
Externalizing (child)	Senegalimassilia (absolute)	1.05242	1.14657	1.10948	1.07679	1.03515	1.02025	1.08782	1.1482	1.17152	1.0777	1.0577	1.02104	1.13235	1.10538	1.17476	1.21451	1.08221	1.07473	1.05655	1.18409	1.07041	1.18422	1.11449
Externalizing (child)	Eggerthellaceae uncultured bacterium (absolute)	1.05809	1.12573	1.10921	1.07157	1.0546	1.04224	1.06346	1.12715	1.18278	1.07162	1.06732	1.04483	1.0979	1.09403	1.15512	1.23283	1.07385	1.08853	1.07625	1.16012	1.07172	1.19491	1.1166
Externalizing (child)	Bacteroides (absolute)	1.01928	1.12563	1.10813	1.06857	1.04287	1.01708	1.034	1.12738	1.1741	1.06857	1.06299	1.01861	1.10916	1.03899	1.15915	1.21994	1.07168	1.08413	1.05214	1.15959	1.07178	1.19231	1.09526
Externalizing (child)	Barnesiella (absolute)	1.02707	1.13246	1.10346	1.07837	1.03383	1.02262	1.12374	1.13408	1.18802	1.0805	1.05997	1.02267	1.19668	1.18639	1.17178	1.23602	1.08726	1.08163	1.05874	1.25926	1.07318	1.1895	1.14925
Externalizing (child)	Odoribacter (absolute)	1.0378	1.12399	1.1202	1.07825	1.03526	1.02614	1.04873	1.12515	1.19755	1.07885	1.05575	1.02661	1.10683	1.10029	1.156	1.25709	1.08777	1.07724	1.06765	1.16846	1.07943	1.2205	1.10408
Externalizing (child)	Muribaculaceae uncultured bacterium (absolute)	1.04657	1.12361	1.10529	1.07758	1.0393	1.03098	1.04705	1.12572	1.17552	1.07728	1.05488	1.03301	1.09923	1.05837	1.15792	1.21988	1.08067	1.07786	1.07118	1.15145	1.07473	1.1821	1.10095
Externalizing (child)	Paraprevotella (absolute)	1.02993	1.12221	1.1165	1.08179	1.03547	1.01614	1.03406	1.12397	1.18066	1.08231	1.05349	1.01832	1.09806	1.03942	1.15443	1.22961	1.08694	1.07415	1.05415	1.15553	1.07808	1.19795	1.09342
Externalizing (child)	Prevotella 9 (absolute)	1.0559	1.14373	1.10483	1.10838	1.02967	1.01911	1.10084	1.14566	1.17245	1.10922	1.04937	1.02186	1.14187	1.16222	1.18267	1.21506	1.11079	1.07325	1.05134	1.19071	1.1184	1.1879	1.10743
Externalizing (child)	Alistipes (absolute)	1.05317	1.1451	1.10256	1.06768	1.0497	1.02742	1.05622	1.14585	1.17042	1.06812	1.06922	1.02941	1.09872	1.07972	1.1732	1.21566	1.07165	1.08776	1.05849	1.15409	1.07544	1.18774	1.11433
Externalizing (child)	Parabacteroides (absolute)	1.04244	1.14083	1.12924	1.08045	1.03924	1.01583	1.04436	1.14264	1.20136	1.08128	1.05481	1.01716	1.09484	1.06104	1.17362	1.24765	1.08338	1.07765	1.04864	1.14912	1.07835	1.18717	1.10349
Externalizing (child)	Gastranaerophilales uncultured bacterium (absolute)	1.02613	1.12317	1.11334	1.07101	1.04081	1.01728	1.03352	1.12481	1.18777	1.07137	1.05503	1.01893	1.10183	1.04038	1.15653	1.23642	1.07507	1.07602	1.05285	1.15855	1.06975	1.1909	1.09806
Externalizing (child)	Streptococcus (absolute)	1.03291	1.12551	1.10297	1.06441	1.04547	1.02748	1.03324	1.12774	1.17064	1.06445	1.06165	1.02904	1.09118	1.08	1.15603	1.21242	1.06831	1.08379	1.05565	1.14458	1.07248	1.20768	1.13343
Externalizing (child)	Christensenellaceae R-7 group (absolute)	1.02791	1.12448	1.1027	1.07052	1.03293	1.03593	1.092	1.12622	1.17558	1.07123	1.05509	1.03642	1.16153	1.19988	1.15711	1.22282	1.07237	1.0689	1.06425	1.24373	1.16659	1.18943	1.09854
Externalizing (child)	Clostridium sensu stricto 1 (absolute)	1.04933	1.13301	1.10313	1.09018	1.03611	1.02491	1.0495	1.1349	1.17178	1.09101	1.05211	1.02587	1.09365	1.06403	1.16663	1.21673	1.09196	1.07087	1.05735	1.14675	1.07299	1.18889	1.10336
Externalizing (child)	Clostridiales vadinBB60 group unidentified bacterium (absolute)	1.01506	1.1289	1.1067	1.06771	1.03078	1.01759	1.01495	1.13041	1.17523	1.06781	1.04701	1.01981	1.0934	1.05561	1.15964	1.21527	1.07052	1.06763	1.05196	1.14677	1.0684	1.1839	1.13342
Externalizing (child)	Clostridiales vadinBB60 group uncultured bacterium (absolute)	1.06047	1.14196	1.10432	1.0686	1.03601	1.03862	1.14799	1.14708	1.18653	1.06837	1.04665	1.04662	1.178	1.18805	1.1784	1.2381	1.07209	1.06765	1.08117	1.25739	1.06822	1.21563	1.1015
Externalizing (child)	Family XIII AD3011 group (absolute)	1.078	1.17686	1.14285	1.06412	1.03168	1.01684	1.08426	1.177	1.20341	1.06444	1.04844	1.01828	1.10395	1.09046	1.20855	1.24384	1.06753	1.06901	1.05065	1.15892	1.07431	1.1919	1.09701
Externalizing (child)	Lachnospiraceae unidentified bacterium (absolute)	1.06422	1.15693	1.10563	1.06662	1.03235	1.04177	1.06856	1.15868	1.17413	1.06692	1.05167	1.04428	1.10011	1.09681	1.19511	1.22162	1.06981	1.07293	1.08238	1.15544	1.07111	1.20725	1.10176
Externalizing (child)	[Eubacterium] eligens group (absolute)	1.04379	1.1247	1.10425	1.08779	1.05028	1.01715	1.04756	1.12658	1.17265	1.0873	1.06421	1.01882	1.09804	1.0665	1.15821	1.21619	1.09197	1.08889	1.05267	1.15646	1.08497	1.19341	1.09711
Externalizing (child)	[Eubacterium] hallii group (absolute)	1.0266	1.12463	1.10619	1.06639	1.04524	1.02314	1.03284	1.12606	1.1776	1.0666	1.0706	1.02472	1.10802	1.04862	1.1611	1.21961	1.06968	1.09045	1.05965	1.1612	1.07126	1.19257	1.10009
Externalizing (child)	[Eubacterium] ruminantium group (absolute)	1.0953	1.18031	1.10711	1.10603	1.03177	1.02028	1.10826	1.18331	1.17263	1.10541	1.05041	1.02265	1.10548	1.11837	1.2233	1.21671	1.10648	1.06975	1.05461	1.15684	1.06912	1.19276	1.09499
Externalizing (child)	[Eubacterium] ventriosum group (absolute)	1.11238	1.15964	1.14668	1.07169	1.0418	1.01915	1.11438	1.16201	1.21699	1.07182	1.05845	1.02082	1.09585	1.1459	1.19324	1.27279	1.07612	1.08334	1.05143	1.15188	1.09756	1.19172	1.0954
Externalizing (child)	[Eubacterium] xylanophilum group (absolute)	1.02277	1.12065	1.09989	1.06309	1.03022	1.037	1.03186	1.12203	1.17106	1.06338	1.04593	1.03706	1.10233	1.04558	1.1503	1.21286	1.06624	1.06425	1.07172	1.15794	1.07258	1.18605	1.10963
Externalizing (child)	[Ruminococcus] gauvreauii group (absolute)	1.03281	1.13081	1.10841	1.07383	1.04264	1.01805	1.06739	1.13312	1.17263	1.07492	1.06494	1.02011	1.13117	1.08728	1.16229	1.2171	1.0789	1.08532	1.05164	1.18	1.07102	1.19328	1.11412
Externalizing (child)	[Ruminococcus] torques group (absolute)	1.05343	1.14158	1.10558	1.06025	1.03645	1.03168	1.06522	1.14361	1.16668	1.06086	1.04948	1.03435	1.09644	1.07344	1.17588	1.21186	1.06417	1.06935	1.06637	1.14573	1.07119	1.18798	1.10182
Externalizing (child)	Anaerostipes (absolute)	1.03635	1.12288	1.10473	1.06331	1.03431	1.0442	1.03716	1.12501	1.17272	1.06361	1.05081	1.04611	1.09234	1.06305	1.15688	1.21578	1.06611	1.07188	1.08013	1.14423	1.0728	1.19214	1.10417
Externalizing (child)	Blautia (absolute)	1.05809	1.12722	1.10606	1.07723	1.03736	1.05062	1.05909	1.12945	1.17428	1.07769	1.0551	1.05254	1.09624	1.12572	1.16262	1.22184	1.07902	1.07638	1.08579	1.14867	1.07133	1.20635	1.12741
Externalizing (child)	Butyrivibrio (absolute)	1.02816	1.1403	1.12279	1.07371	1.0343	1.02408	1.02882	1.14274	1.1885	1.0739	1.05211	1.02653	1.09253	1.05381	1.17483	1.23774	1.07817	1.07342	1.06613	1.14348	1.08872	1.1949	1.10283
Externalizing (child)	CAG-56 (absolute)	1.04897	1.15607	1.11537	1.08806	1.02877	1.01603	1.0561	1.15751	1.17876	1.08858	1.04694	1.01835	1.10204	1.05869	1.18792	1.2245	1.09391	1.06707	1.0531	1.15415	1.07114	1.18881	1.09491
Externalizing (child)	Coprococcus 1 (absolute)	1.02298	1.12508	1.1093	1.07183	1.03516	1.02628	1.02303	1.12706	1.17797	1.07218	1.0517	1.02782	1.09463	1.03342	1.157	1.22214	1.07579	1.07481	1.06086	1.14818	1.07592	1.18577	1.09871
Externalizing (child)	Coprococcus 2 (absolute)	1.02886	1.12259	1.10196	1.06626	1.03102	1.04029	1.03579	1.12438	1.17134	1.06669	1.046	1.04099	1.10141	1.05126	1.1576	1.21574	1.06906	1.06742	1.07309	1.15501	1.08038	1.19041	1.09717
Externalizing (child)	Coprococcus 3 (absolute)	1.08596	1.12542	1.10171	1.06916	1.08315	1.0453	1.12489	1.12789	1.17219	1.0692	1.11032	1.04883	1.12878	1.14499	1.15998	1.21538	1.07308	1.13852	1.08663	1.18115	1.08341	1.18971	1.09976
Externalizing (child)	Dorea (absolute)	1.02999	1.1235	1.10852	1.06889	1.0384	1.02533	1.03782	1.12478	1.18213	1.06905	1.06373	1.02693	1.10928	1.04791	1.15957	1.22561	1.07199	1.08289	1.06316	1.16002	1.07109	1.19013	1.09922
Externalizing (child)	Fusicatenibacter (absolute)	1.04532	1.12086	1.1078	1.07537	1.05375	1.02334	1.05965	1.12232	1.18415	1.07632	1.08066	1.02606	1.11663	1.09058	1.15475	1.23294	1.08246	1.09855	1.05848	1.17372	1.07174	1.18828	1.11819
Externalizing (child)	Lachnoclostridium (absolute)	1.03917	1.13924	1.10358	1.08133	1.03118	1.01868	1.0492	1.14164	1.17392	1.08192	1.0471	1.02009	1.10472	1.06354	1.1719	1.22009	1.08342	1.06755	1.05138	1.16396	1.08552	1.18791	1.09578
Externalizing (child)	Lachnospira (absolute)	1.03055	1.14379	1.11987	1.06446	1.03805	1.0183	1.04146	1.14594	1.18232	1.06476	1.05767	1.01983	1.10563	1.06487	1.17268	1.23109	1.06843	1.0759	1.05446	1.15366	1.06956	1.21187	1.10012
Externalizing (child)	Lachnospiraceae FCS020 group (absolute)	1.01997	1.13943	1.11237	1.08129	1.03701	1.01863	1.02439	1.14084	1.17547	1.08147	1.06015	1.02069	1.1005	1.03624	1.17434	1.21637	1.08372	1.0796	1.04837	1.15407	1.07087	1.18267	1.10109
Externalizing (child)	Lachnospiraceae ND3007 group (absolute)	1.01405	1.12287	1.1052	1.07198	1.03065	1.02105	1.03557	1.12444	1.17996	1.07199	1.04927	1.02362	1.11922	1.04149	1.15617	1.2229	1.07572	1.07082	1.05438	1.16812	1.06968	1.19146	1.10026
Externalizing (child)	Lachnospiraceae NK4A136 group (absolute)	1.02189	1.1243	1.1041	1.07039	1.03128	1.03117	1.03758	1.12623	1.17292	1.07071	1.04841	1.03155	1.10989	1.05165	1.158	1.21374	1.07358	1.06914	1.06507	1.16079	1.07923	1.18486	1.10082
Externalizing (child)	Lachnospiraceae UCG-001 (absolute)	1.03958	1.1413	1.12207	1.06782	1.03003	1.03021	1.09071	1.14459	1.17906	1.06737	1.04622	1.031	1.14745	1.11438	1.17101	1.22689	1.07133	1.06614	1.06645	1.19183	1.06981	1.20959	1.09492
Externalizing (child)	Lachnospiraceae UCG-004 (absolute)	1.03026	1.14474	1.10701	1.06551	1.04133	1.01713	1.03607	1.14678	1.17477	1.06569	1.06	1.01866	1.09953	1.05047	1.18172	1.21797	1.06904	1.08134	1.05069	1.15886	1.07059	1.20453	1.09557
Externalizing (child)	Marvinbryantia (absolute)	1.09013	1.12643	1.12125	1.10924	1.03526	1.02382	1.14903	1.12847	1.17805	1.11322	1.04806	1.02412	1.15323	1.15269	1.16033	1.22085	1.11562	1.06904	1.05561	1.21356	1.07257	1.18874	1.09596
Externalizing (child)	Roseburia (absolute)	1.03685	1.14904	1.10664	1.06974	1.03079	1.01825	1.05996	1.15066	1.1815	1.07015	1.04641	1.02034	1.12147	1.10149	1.17696	1.22423	1.0741	1.06742	1.05143	1.17182	1.07056	1.19399	1.13939
Externalizing (child)	Tyzzerella 3 (absolute)	1.02235	1.13031	1.11927	1.06686	1.03127	1.01611	1.02319	1.13226	1.18434	1.06748	1.04654	1.01709	1.08485	1.0416	1.16767	1.23391	1.07044	1.06193	1.0507	1.15072	1.07293	1.2176	1.09814
Externalizing (child)	Lachnospiraceae uncultured bacterium (absolute)	1.06967	1.14852	1.12495	1.0866	1.03298	1.01661	1.08687	1.15082	1.18635	1.08785	1.0512	1.01856	1.11082	1.09436	1.17988	1.22784	1.09075	1.07118	1.05138	1.1681	1.07453	1.18547	1.09651
Externalizing (child)	Intestinibacter (absolute)	1.01778	1.12775	1.10557	1.07032	1.02951	1.02419	1.01867	1.12941	1.1744	1.07067	1.04623	1.02599	1.09429	1.03321	1.16511	1.21994	1.07457	1.06548	1.0547	1.15062	1.08313	1.19042	1.09478
Externalizing (child)	Romboutsia (absolute)	1.02522	1.12423	1.10758	1.0647	1.03136	1.02529	1.02521	1.12633	1.17341	1.06558	1.04689	1.02649	1.08782	1.02748	1.15775	1.21711	1.06855	1.06808	1.05849	1.14165	1.07132	1.18601	1.09559
Externalizing (child)	Terrisporobacter (absolute)	1.06778	1.13273	1.11719	1.06733	1.04277	1.04325	1.06921	1.13435	1.19254	1.06781	1.05998	1.0444	1.09754	1.0935	1.16735	1.24105	1.07142	1.07803	1.06968	1.15745	1.09181	1.18829	1.09678
Externalizing (child)	[Eubacterium] coprostanoligenes group (absolute)	1.04635	1.13725	1.11205	1.0699	1.04677	1.02568	1.05598	1.13877	1.17749	1.07002	1.06008	1.02709	1.10304	1.07117	1.16648	1.22113	1.07297	1.08246	1.06257	1.15988	1.06961	1.18943	1.10856
Externalizing (child)	Butyricicoccus (absolute)	1.01378	1.12983	1.10549	1.07151	1.02957	1.01694	1.02458	1.13091	1.17287	1.07169	1.04632	1.01864	1.10674	1.03355	1.16336	1.217	1.07546	1.0672	1.05154	1.15767	1.07772	1.18842	1.09653
Externalizing (child)	Faecalibacterium (absolute)	1.01932	1.12691	1.10569	1.07066	1.03599	1.01771	1.02809	1.12792	1.17713	1.07087	1.06302	1.01884	1.11242	1.03445	1.16347	1.22122	1.07466	1.08154	1.05528	1.16252	1.07259	1.18852	1.09745
Externalizing (child)	Ruminiclostridium 5 (absolute)	1.10013	1.22919	1.1122	1.06623	1.02901	1.01526	1.10491	1.23165	1.17842	1.06623	1.0447	1.01678	1.09702	1.12931	1.26256	1.22169	1.07103	1.06576	1.05149	1.14763	1.09282	1.18898	1.10013
[truncated: 769 more rows]

## Sheet: Table S6
Table S6. Child sex-related differences in microbiota-behavior relations.
[truncated: 475 more rows]

## Sheet: Table S7
Table S7. Variance inflation factor values in tests of child sex-related differences in microbiota-behavior relations.
[truncated: 1,094 more rows]

[truncated: 4 more sheets: Table S8, Table S9, Table S10, Table S11]
